# Supplementary material for: Functional Genomic Evidence for Candidate Small Viral RNA-Mediated Epigenetic Interference in SARS-CoV-1 and SARS-CoV-2
Source: Comput Struct Biotechnol J. 2026 Jul 2;35(1):0148. doi: 10.34133/csbj.0148 (PMC13323714; doi:10.34133/csbj.0148)
Supplement: Supplementary 1 — Tables S1 to S6 Figs. S1 to S21 [file csbj.0148.f1.zip]

Archive with 6 entries (6 files):
- 20260329_Supplemental_Table_S1.xlsx
- 20260329_Supplemental_Table_S2.xlsx
- 20260329_Supplemental_Table_S4.xlsx
- 20260504_Supplemental_information_PaulsonMontoyaJoy2026.pdf
- 20260511_Supplemental_Table_S5.xlsx
- 20260530_Supplemental_Table_S6.xlsx
