# Supplementary material for: Functional Genomic Evidence for Candidate Small Viral RNA-Mediated Epigenetic Interference in SARS-CoV-1 and SARS-CoV-2
Source: Comput Struct Biotechnol J. 2026 Jul 2;35(1):0148. doi: 10.34133/csbj.0148 (PMC13323714; doi:10.34133/csbj.0148)
Supplement: Supplementary 1 — Tables S1 to S6 Figs. S1 to S21 [file csbj.0148.f1.zip › 20260511_Supplemental_Table_S5.xlsx]

## Sheet: List of DEGs and background
Supplemental Table S5A: Differentially Expressed Genes (DEGs) from SARS-CoV-2-relevant transcriptome studies (GSE148729, GSE147507 and GSE171110) used for enrichment analysis (see Supplemental Figures S6 and S7)
Combined DEGs Gene Symbols	Combined all background gene symbols tested
A2M	A1BG
AADAT	A1CF
AANAT	A2M
AATK	A2ML1
ABCA1	A2MP1
ABCA13	A3GALT2
ABCA2	A4GALT
ABCA9	A4GNT
ABCB6	AA06
ABCB9	AAAS
ABCC2	AACS
ABCC3	AACSP1
ABCC6P2	AADAC
ABHD14A-ACY1	AADACL2
ABHD15	AADACL3
ABHD2	AADACL4
ABHD4	AADACP1
ABL2	AADAT
ABLIM1	AAGAB
ABLIM3	AAK1
ABR	AAMDC
ABTB2	AAMP
ACAA1	AANAT
ACAA2	AAR2
ACACA	AARD
ACAT2	AARS
ACBD4	AARS1
ACBD7	AARS2
ACCS	AARSD1
ACE2	AASDH
ACER3	AASDHPPT
ACHE	AASS
ACKR2	AATBC
ACKR4	AATF
ACLY	AATK
ACO1	ABALON
ACOX2	ABAT
ACOXL	ABCA1
ACP2	ABCA10
ACSF2	ABCA11P
ACSL1	ABCA12
ACSS1	ABCA13
ACSS2	ABCA17P
ACSS3	ABCA2
ACTB	ABCA3
ACTN2	ABCA4
ACTR1B	ABCA5
ACTR2	ABCA6
ACVR1B	ABCA7
ACVRL1	ABCA8
ADAM15	ABCA9
ADAM17	ABCB1
ADAM19	ABCB10
ADAM22	ABCB10P1
ADAM29	ABCB10P3
ADAM32	ABCB10P4
ADAM9	ABCB11
ADAMTS2	ABCB4
ADAMTS3	ABCB5
ADAMTS9	ABCB6
ADAMTSL3	ABCB7
ADAMTSL4	ABCB8
ADAR	ABCB9
ADCY2	ABCC1
ADCY4	ABCC10
ADCY6	ABCC11
ADGRE2	ABCC12
ADGRF5P1	ABCC13
ADGRG3	ABCC2
ADH4	ABCC3
ADH5	ABCC4
ADH6	ABCC5
ADI1	ABCC6
ADM	ABCC6P1
ADM2	ABCC6P2
ADRA2A	ABCC8
ADRB2	ABCC9
AFAP1	ABCD1
AFG3L2	ABCD1P2
AFMID	ABCD1P4
AFP	ABCD1P5
AGAP3	ABCD2
AGAP5	ABCD3
AGAP6	ABCD4
AGAP9	ABCE1
AGFG1	ABCF1
AGFG2	ABCF2
AGGF1P8	ABCF2P1
AGMO	ABCF2P2
AGR2	ABCF3
AGT	ABCG1
AGTRAP	ABCG2
AHCY	ABCG4
AHCYL2	ABCG5
AHNAK	ABCG8
AHR	ABHD1
AHSA1	ABHD10
AHSG	ABHD11
AIF1L	ABHD12
AIFM1	ABHD12B
AIM2	ABHD13
AIP	ABHD14A
AJUBA	ABHD14A-ACY1
AK2	ABHD14B
AK4	ABHD15
AKAP1	ABHD16A
AKAP12	ABHD16B
AKAP17A	ABHD17A
AKAP7	ABHD17AP1
AKAP8L	ABHD17AP3
AKR1A1	ABHD17AP4
AKR1B10	ABHD17AP5
AKR1C1	ABHD17AP6
AKR1C2	ABHD17B
AKR1C3	ABHD17C
ALAS1	ABHD18
ALB	ABHD2
ALDH16A1	ABHD3
ALDH18A1	ABHD4
ALDH1A1	ABHD5
ALDH1A2	ABHD6
ALDH1A3	ABHD8
ALDH1L1	ABI1
ALDH1L2	ABI1P1
ALDH2	ABI2
ALDH3A1	ABI3
ALDH3B1	ABI3BP
ALDH4A1	ABITRAM
ALDH6A1	ABITRAMP1
ALG1	ABL1
ALG11	ABL2
ALG14	ABLIM1
ALOX12	ABLIM2
ALOX15B	ABLIM3
ALOX5	ABO
ALOX5AP	ABR
ALPK1	ABRA
ALPK2	ABRACL
ALPK3	ABRAXAS1
ALPL	ABRAXAS2
ALS2CL	ABT1
ALYREF	ABT1P1
AMACR	ABTB1
AMBRA1	ABTB2
AMDHD1	ACAA1
AMDHD2	ACAA2
AMFR	ACACA
AMIGO2	ACACB
AMN	ACAD10
AMOT	ACAD11
AMOTL1	ACAD8
AMOTL2	ACAD9
AMPD1	ACADL
AMPH	ACADM
ANAPC11	ACADS
ANAPC15	ACADSB
ANAPC16	ACADVL
ANAPC5	ACAN
ANGPT2	ACAP1
ANGPTL4	ACAP2
ANKHD1-EIF4EBP3	ACAP3
ANKRD1	ACAT1
ANKRD2	ACAT2
ANKRD22	ACBD3
ANKRD28	ACBD4
ANKRD30BL	ACBD5
ANKRD33B	ACBD6
ANKRD34B	ACBD7
ANKRD54	ACCS
ANKRD9	ACCSL
ANKS4B	ACD
ANKZF1	ACE
ANLN	ACE2
ANO10	ACE3P
ANO2	ACER1
ANO9	ACER2
ANP32A	ACER2P1
ANPEP	ACER3
ANXA10	ACHE
ANXA13	ACIN1
ANXA2R	ACKR1
ANXA3	ACKR2
ANXA4	ACKR3
ANXA5	ACKR4
ANXA9	ACKR4P1
AOC1	ACLY
AP1M1	ACMSD
AP1S3	ACNATP
AP2M1	ACO1
AP2S1	ACO2
AP3B2	ACOD1
AP5B1	ACOT1
AP5Z1	ACOT11
APBB1IP	ACOT12
APH1A	ACOT13
APLP1	ACOT2
APLP2	ACOT4
APMAP	ACOT6
APOA1	ACOT7
APOB	ACOT8
APOBEC3A	ACOT9
APOBEC3B	ACOX1
APOBEC3C	ACOX2
APOBEC3D	ACOX3
APOBEC3F	ACOXL
APOBEC3G	ACP1
APOBR	ACP2
APOC3	ACP3
APOE	ACP4
APOH	ACP5
APOL1	ACP6
APOL2	ACP7
APOL3	ACPP
APOL4	ACR
APOL6	ACRBP
APOOL	ACRV1
AQP1	ACSBG1
AQP10	ACSBG2
AQP9	ACSF2
ARAP2	ACSF3
ARAP3	ACSL1
ARC	ACSL3
AREG	ACSL4
ARFGEF3	ACSL5
ARFRP1	ACSL6
ARG1	ACSM1
ARHGAP10	ACSM2A
ARHGAP11A	ACSM2B
ARHGAP18	ACSM3
ARHGAP23	ACSM4
ARHGAP28	ACSM5
ARHGAP29	ACSM5P1
ARHGAP42	ACSM6
ARHGAP6	ACSS1
ARHGAP9	ACSS2
ARHGDIB	ACSS3
ARHGEF10L	ACTA1
ARHGEF11	ACTA2
ARHGEF15	ACTB
ARHGEF19	ACTBL2
ARHGEF28	ACTBP1
ARHGEF38	ACTBP11
ARHGEF39	ACTBP12
ARHGEF7	ACTBP13
ARID3A	ACTBP14
ARID3BP1	ACTBP2
ARID4B	ACTBP6
ARID5B	ACTBP7
ARL10	ACTBP8
ARL14	ACTBP9
ARL15	ACTC1
ARL4A	ACTG1
ARL5B	ACTG1P1
ARL6IP1	ACTG1P10
ARL6IP4	ACTG1P11
ARMC12	ACTG1P12
ARMC6	ACTG1P14
ARMCX3	ACTG1P15
ARNTL2	ACTG1P16
ARPC1B	ACTG1P17
ARRB1	ACTG1P18
ARRB2	ACTG1P19
ARRDC2	ACTG1P2
ARRDC3	ACTG1P20
ARRDC4	ACTG1P21
ARSB	ACTG1P22
ARSD	ACTG1P23
AS3MT	ACTG1P24
ASAP1	ACTG1P3
ASB1	ACTG1P4
ASB9	ACTG1P9
ASCL2	ACTG2
ASF1B	ACTL10
ASGR2	ACTL6A
ASIC4	ACTL6B
ASL	ACTL7A
ASNS	ACTL7B
ASPH	ACTL8
ASPM	ACTL9
ASRGL1	ACTN1
ASS1	ACTN2
ASS1P1	ACTN3
ASTN2	ACTN4
ATF3	ACTN4P1
ATF4	ACTN4P2
ATF6B	ACTP1
ATG4B	ACTR10
ATP10B	ACTR1A
ATP11A	ACTR1AP1
ATP13A4	ACTR1B
ATP1A1	ACTR2
ATP2A1	ACTR3
ATP2C2	ACTR3B
ATP5PDP4	ACTR3BP2
ATP6V0A1	ACTR3BP4
ATP6V0A2	ACTR3BP5
ATP6V0C	ACTR3C
ATP6V0D1	ACTR3P2
ATP6V0E2	ACTR3P3
ATP7B	ACTR5
ATP8A2P2	ACTR6
ATP8B2	ACTR6P1
ATP9A	ACTR8
ATRX	ACTRT1
ATXN3	ACTRT2
AUNIP	ACTRT3
AURKA	ACVR1
AURKB	ACVR1B
AVPI1	ACVR1C
AZI2	ACVR2A
AZU1	ACVR2B
B2M	ACVRL1
B3GNT5	ACY1
B3GNT7	ACY3
B3GNT8	ACYP1
B3GNT9	ACYP2
B4GALNT2	ADA
B4GALT2	ADA2
B4GALT3	ADAD1
B4GALT5	ADAD2
B9D1	ADAL
BAALC	ADAM10
BACH1	ADAM11
BACH2	ADAM12
BAG3	ADAM15
BAHCC1	ADAM17
BAIAP2L1	ADAM18
BAMBI	ADAM19
BAP1	ADAM1A
BASP1	ADAM1B
BATF	ADAM2
BATF2	ADAM20
BAZ1A	ADAM20P1
BAZ2B	ADAM21
BBC3	ADAM21P1
BBS2	ADAM22
BCAM	ADAM23
BCAR1	ADAM28
BCAR3	ADAM29
BCAS1	ADAM30
BCKDHA	ADAM32
BCKDHB	ADAM33
BCL10	ADAM3A
BCL11A	ADAM3B
BCL2A1	ADAM5
BCL2L1	ADAM6
BCL2L11	ADAM7
BCL2L12	ADAM8
BCL2L14	ADAM9
BCL2L2	ADAMDEC1
BCL3	ADAMTS1
BCL6	ADAMTS10
BCL7C	ADAMTS12
BCL9L	ADAMTS13
BCO2	ADAMTS14
BCOR	ADAMTS15
BCR	ADAMTS16
BDH1	ADAMTS17
BDKRB2	ADAMTS18
BDNF	ADAMTS19
BEAN1	ADAMTS2
BEND7	ADAMTS20
BEST1	ADAMTS3
BEX1	ADAMTS4
BEX3	ADAMTS5
BFSP2	ADAMTS6
BHLHA15	ADAMTS7
BHLHE40	ADAMTS7P1
BHLHE41	ADAMTS7P3
BIK	ADAMTS7P4
BIN2	ADAMTS8
BIRC3	ADAMTS9
BIRC5	ADAMTSL1
BLCAP	ADAMTSL2
BLOC1S1	ADAMTSL3
BLOC1S5-TXNDC5	ADAMTSL4
BLZF1	ADAMTSL5
BMF	ADAP1
BMP2	ADAP2
BMP8B	ADAR
BMX	ADARB1
BNIP3	ADARB2
BNIP3L	ADAT1
BNIP3P26	ADAT2
BNIP5	ADAT3
BPI	ADCK1
BPNT1	ADCK2
BRCA1	ADCK5
BRCA2	ADCY1
BRCC3	ADCY10
BRD2	ADCY10P1
BRD9	ADCY2
BRF2	ADCY3
BRI3BP	ADCY4
BSDC1	ADCY5
BST1	ADCY6
BST2	ADCY7
BTBD19	ADCY8
BTN2A2	ADCY9
BTN3A1	ADCYAP1
BTN3A2	ADCYAP1R1
BTN3A3	ADD1
BUB1	ADD2
BUB1B	ADD3
BVES	ADGB
C10ORF105	ADGRA1
C11ORF87	ADGRA2
C12ORF45	ADGRA3
C12ORF57	ADGRB1
C15ORF48	ADGRB2
C18ORF25	ADGRB3
C1ORF115	ADGRD1
C1ORF122	ADGRD2
C1ORF194	ADGRE1
C1ORF198	ADGRE2
C1ORF226	ADGRE3
C1ORF53	ADGRE4P
C1QB	ADGRE5
C1QBP	ADGRF1
C1QC	ADGRF2
C1QTNF1	ADGRF3
C1QTNF6	ADGRF4
C1R	ADGRF5
C1RL	ADGRF5P1
C1S	ADGRF5P2
C2	ADGRG1
C20ORF203	ADGRG2
C21ORF58	ADGRG3
C2CD2	ADGRG4
C2ORF72	ADGRG5
C2ORF83	ADGRG6
C3	ADGRG7
C3AR1	ADGRL1
C3ORF38	ADGRL2
C3ORF52	ADGRL3
C4A	ADGRL4
C4B	ADGRV1
C4BPA	ADH1A
C4ORF17	ADH1B
C4ORF3	ADH1C
C4ORF48	ADH4
C5AR1	ADH5
C5AR2	ADH5P2
C5ORF47	ADH5P3
C5ORF67	ADH5P4
C6ORF132	ADH5P5
C6ORF223	ADH6
C6ORF58	ADH7
C6ORF62	ADHFE1
C7ORF50	ADI1
C8ORF82	ADI1P1
C9ORF116	ADI1P3
CA1	ADIG
CA12	ADIPOQ
CA15P1	ADIPOR1
CA4	ADIPOR1P2
CA5A	ADIPOR2
CA8	ADIRF
CABLES1	ADK
CABLES2	ADM
CACNA1A	ADM2
CACNA1E	ADM5
CACYBP	ADNP
CADM1	ADNP2
CADM4	ADO
CADPS2	ADORA1
CALB1	ADORA2A
CALD1	ADORA2B
CALHM5	ADORA2BP1
CALM1	ADORA3
CALM3	ADPGK
CALML4	ADPRH
CALR	ADPRHL1
CALU	ADPRHL2
CAMK2A	ADPRM
CAMKK2	ADPRS
CAMKMT	ADRA1A
CAMP	ADRA1B
CAMTA2	ADRA1D
CANT1	ADRA2A
CAPN13	ADRA2B
CAPN8	ADRA2C
CAPNS1	ADRB1
CAPS	ADRB2
CAPZA1	ADRB3
CARD14	ADRM1
CARD16	ADSL
CARD17	ADSS
CARD6	ADSS1
CARHSP1	ADSS2
CASP1	ADSSL1
CASP4	ADTRP
CASP5	AEBP1
CASP7	AEBP2
CASR	AEN
CAT	AES
CAV1	AFAP1
CAV2	AFAP1L1
CBX4	AFAP1L2
CBX6	AFDN
CC2D1B	AFDN-DT
CC2D2B	AFF1
CCBE1	AFF2
CCDC114	AFF3
CCDC122	AFF4
CCDC130	AFG1L
CCDC140	AFG3L1P
CCDC150	AFG3L2
CCDC162P	AFG3L2P1
CCDC169	AFM
CCDC17	AFMID
CCDC174	AFP
CCDC180	AFTPH
CCDC27	AGA
CCDC34	AGAP1
CCDC36	AGAP10P
CCDC69	AGAP11
CCDC71L	AGAP12P
CCDC85B	AGAP13P
CCDC88B	AGAP14P
CCL11	AGAP2
CCL15	AGAP3
CCL18	AGAP4
CCL19	AGAP5
CCL2	AGAP6
CCL20	AGAP7P
CCL22	AGAP9
CCL25	AGBL1
CCL3	AGBL2
CCL4	AGBL3
CCL5	AGBL4
CCL7	AGBL5
CCL8	AGER
CCM2	AGFG1
CCM2L	AGFG2
CCNA1	AGGF1
CCNA2	AGGF1P1
CCNB1	AGGF1P10
CCNB2	AGGF1P2
CCND1	AGGF1P3
CCNE1	AGGF1P5
CCNE2	AGGF1P8
CCNF	AGGF1P9
CCNG1	AGK
CCNG1P1	AGKP1
CCNG2	AGL
CCNL1	AGMAT
CCNL2	AGMO
CCNT2	AGO1
CCR1	AGO2
CCR10	AGO3
CCSER1	AGO4
CCT3	AGPAT1
CCT8	AGPAT2
CD163	AGPAT3
CD163L1	AGPAT4
CD164	AGPAT5
CD177	AGPS
CD22	AGR2
CD24	AGR3
CD274	AGRN
CD2BP2	AGRP
CD320	AGT
CD37	AGTPBP1
CD38	AGTR1
CD3G	AGTR2
CD4	AGTRAP
CD40	AGXT
CD48	AGXT2
CD53	AHCTF1
CD55	AHCTF1P1
CD59	AHCY
CD63	AHCYL1
CD68	AHCYL2
CD69	AHCYP2
CD70	AHCYP3
CD74	AHCYP4
CD82	AHCYP5
CD83	AHCYP7
CD84	AHCYP8
CD9	AHDC1
CD96	AHI1
CDA	AHNAK
CDC14A	AHNAK2
CDC20	AHR
CDC20P1	AHRR
CDC25A	AHSA1
CDC25C	AHSA2P
CDC37	AHSG
CDC42BPA	AHSP
CDC42BPB	AICDA
CDC42EP3	AIDA
CDC45	AIDAP1
CDC6	AIDAP2
CDCA2	AIF1
CDCA3	AIF1L
CDCA5	AIFM1
CDCA8	AIFM1P1
CDH17	AIFM2
CDH2	AIFM3
CDH6	AIG1
CDH7	AIG1P1
CDHR5	AIM2
CDK1	AIMP1
CDK14	AIMP1P1
CDK17	AIMP1P2
CDK18	AIMP2
CDK2AP2P2	AIP
CDK9	AIPL1
CDKN1A	AIRE
CDKN2A	AJAP1
CDKN2B	AJM1
CDKN2C	AJUBA
CDKN3	AK1
CDR1	AK2
CDR2	AK2P2
CDSN	AK3
CDT1	AK3P2
CDX2	AK3P3
CEACAM1	AK3P5
CEACAM3	AK4
CEACAM4	AK4P1
CEACAM6	AK4P2
CEACAM8	AK4P3
CEBPA	AK4P4
CEBPB	AK4P6
CEBPD	AK5
CEBPE	AK6
CEL	AK6P1
CELSR3	AK6P2
CEND1	AK7
CENPA	AK8
CENPE	AK9
CENPF	AKAIN1
CENPI	AKAP1
CENPM	AKAP10
CENPN	AKAP11
CENPO	AKAP12
CENPT	AKAP13
CENPU	AKAP14
CENPV	AKAP17A
CENPW	AKAP17BP
CEP295NL	AKAP2
CEP55	AKAP3
CERS6	AKAP4
CES1	AKAP5
CES4A	AKAP6
CETN2	AKAP7
CETP	AKAP8
CFAP54	AKAP8L
CFAP57	AKAP8P1
CFAP77	AKAP9
CFB	AKIP1
CFH	AKIRIN1
CFL1	AKIRIN1P2
CFLAR	AKIRIN2
CFTR	AKIRIN2P1
CGN	AKNA
CH25H	AKNAD1
CHAC1	AKR1A1
CHAC2	AKR1B1
CHAF1A	AKR1B10
CHAF1B	AKR1B10P1
CHCHD2	AKR1B10P2
CHCHD6	AKR1B15
CHD2	AKR1B1P1
CHD7	AKR1B1P2
CHDH	AKR1B1P3
CHEK1	AKR1B1P4
CHFR	AKR1B1P6
CHI3L1	AKR1B1P7
CHI3L2	AKR1C1
CHIT1	AKR1C2
CHKB-CPT1B	AKR1C3
CHMP1A	AKR1C4
CHMP5	AKR1C5P
CHORDC1P4	AKR1C6P
CHPF	AKR1C7P
CHRAC1	AKR1C8P
CHRNA2	AKR1D1
CHRNA5	AKR1D1P1
CHRNB2	AKR1E2
CHRNB4	AKR7A2
CHST1	AKR7A2P1
CHST15	AKR7A3
CHST6	AKR7L
CHST7	AKT1
CHST8	AKT1S1
CHSY3	AKT2
CIB1	AKT3
CICP19	AKTIP
CIITA	ALAD
CILP2	ALAS1
CIP2A	ALAS2
CIRBP	ALB
CISD2	ALCAM
CISD3	ALDH16A1
CIT	ALDH18A1
CITED2	ALDH1A1
CITED4	ALDH1A2
CKAP2L	ALDH1A3
CKAP4	ALDH1B1
CKB	ALDH1L1
CKLF	ALDH1L2
CKLF-CMTM1	ALDH2
CKMT1B	ALDH3A1
CLC	ALDH3A2
CLCF1	ALDH3B1
CLDN10	ALDH3B2
CLDN2	ALDH4A1
CLDN3	ALDH5A1
CLDN5	ALDH6A1
CLDN7	ALDH7A1
CLDN9	ALDH7A1P1
CLEC12A	ALDH7A1P3
CLEC18A	ALDH8A1
CLEC1A	ALDH9A1
CLEC1B	ALDOA
CLEC4A	ALDOAP1
CLEC4D	ALDOAP2
CLEC4E	ALDOB
CLEC5A	ALDOC
CLEC7A	ALG1
CLECL1	ALG10
CLIC4	ALG10B
CLK1	ALG11
CLK2	ALG12
CLK4	ALG13
CLMP	ALG14
CLN3	ALG1L
CLN6	ALG1L10P
CLPB	ALG1L11P
CLPTM1L	ALG1L12P
CLRN1	ALG1L13P
CLSPN	ALG1L14P
CLSTN2	ALG1L15P
CLTCL1	ALG1L2
CLU	ALG1L3P
CMAS	ALG1L5P
CMC2	ALG1L6P
CMPK2	ALG1L7P
CMTM1	ALG1L8P
CMTM5	ALG1L9P
CMTR1	ALG2
CMYA5	ALG3
CNBD1	ALG3P1
CNDP1	ALG5
CNGA4	ALG6
CNGB1	ALG8
CNIH2	ALG9
CNKSR1	ALK
CNKSR3	ALKAL1
CNNM1	ALKAL2
CNNM3	ALKBH1
CNP	ALKBH2
CNPPD1	ALKBH3
CNR2	ALKBH4
CNTN1	ALKBH5
COL10A1	ALKBH6
COL11A2	ALKBH7
COL12A1	ALKBH8
COL16A1	ALLC
COL17A1	ALMS1
COL23A1	ALMS1P1
COL24A1	ALOX12
COL27A1	ALOX12B
COL28A1	ALOX12P1
COL2A1	ALOX12P2
COL4A1	ALOX15
COL5A2	ALOX15B
COL6A1	ALOX15P1
COL7A1	ALOX15P2
COL9A2	ALOX5
COL9A3	ALOX5AP
COMMD4	ALOXE3
COMMD9	ALPG
COPB2	ALPI
COPG1	ALPK1
COPS6	ALPK2
CORIN	ALPK3
CORO1B	ALPL
CORO2A	ALPP
COX5B	ALS2
COX6B2	ALS2CL
COX8A	ALS2CR12
CPE	ALX1
CPEB2	ALX3
CPEB3	ALX4
CPEB4	ALYREF
CPLX2	AMACR
CPM	AMBN
CPN1	AMBP
CPNE1	AMBRA1
CPNE5	AMD1
CPNE6	AMD1P1
CPT1B	AMD1P2
CPT2	AMD1P3
CPXM1	AMD1P4
CR1	AMDHD1
CRACD	AMDHD2
CRACR2A	AMELX
CRACR2B	AMELY
CRAT	AMER1
CRCP	AMER2
CREB3L1	AMER3
CREB5	AMFR
CREBBP	AMH
CREBRF	AMHR2
CREG1	AMIGO1
CREG2	AMIGO2
CRIP1	AMIGO3
CRIP2	AMMECR1
CRISP3	AMMECR1L
CRISPLD2	AMMECR1LP1
CROT	AMN
CRTAM	AMN1
CRY2	AMOT
CRYAB	AMOTL1
CRYL1	AMOTL2
CRYM	AMPD1
CRYZ	AMPD2
CSAG3	AMPD3
CSF1	AMPH
CSF2	AMT
CSF2RB	AMTN
CSF3	AMY1A
CSF3R	AMY1B
CSGALNACT2	AMY1C
CSNK1A1L	AMY2A
CSPG4	AMY2B
CSPG5	AMYP1
CSRNP1	AMZ1
CSRNP2	AMZ2
CST7	AMZ2P1
CSTA	AMZ2P2
CSTB	ANAPC1
CT75	ANAPC10
CTAGE4	ANAPC10P1
CTAGE9	ANAPC11
CTBP2P8	ANAPC13
CTCF	ANAPC15
CTCFL	ANAPC16
CTDSP2	ANAPC1P1
CTDSPL	ANAPC1P2
CTF1	ANAPC1P3
CTH	ANAPC1P4
CTNNAL1	ANAPC1P5
CTPS1	ANAPC1P6
CTR9	ANAPC2
CTRC	ANAPC4
CTSA	ANAPC5
CTSB	ANAPC7
CTSC	ANG
CTSD	ANGEL1
CTSE	ANGEL2
CTSG	ANGPT1
CTSH	ANGPT2
CTSS	ANGPT4
CTSV	ANGPTL1
CTTN	ANGPTL2
CTXN1	ANGPTL3
CUL1	ANGPTL4
CUTA	ANGPTL5
CUX1	ANGPTL6
CWC25	ANGPTL7
CX3CL1	ANGPTL8
CXADR	ANHX
CXCL1	ANK1
CXCL10	ANK2
CXCL11	ANK3
CXCL16	ANK3-DT
CXCL17	ANKAR
CXCL2	ANKDD1A
CXCL3	ANKDD1B
CXCL8	ANKEF1
CXCL9	ANKFN1
CXCR5	ANKFY1
CXORF21	ANKH
CXORF38	ANKHD1
CXORF49	ANKHD1-EIF4EBP3
CXORF49B	ANKIB1
CXXC4	ANKK1
CYB561	ANKLE1
CYB5B	ANKLE2
CYB5R3	ANKMY1
CYBB	ANKMY2
CYBRD1	ANKRA2
CYC1	ANKRD1
CYLD	ANKRD10
CYP19A1	ANKRD11
CYP1A1	ANKRD12
CYP1A2	ANKRD13A
CYP1B1	ANKRD13B
CYP24A1	ANKRD13C
CYP27A1	ANKRD13D
CYP27C1	ANKRD16
CYP2J2	ANKRD17
CYP2R1	ANKRD18A
CYP3A5	ANKRD18B
CYP46A1	ANKRD18CP
CYP4F3	ANKRD18DP
CYP4F8	ANKRD18EP
CYP51A1	ANKRD19P
CYP7B1	ANKRD2
CYREN	ANKRD20A1
CYS1	ANKRD20A10P
CYSLTR1	ANKRD20A11P
CYSTM1	ANKRD20A12P
CYTH1	ANKRD20A17P
CYTH4	ANKRD20A18P
CYTIP	ANKRD20A19P
D2HGDH	ANKRD20A2
DAAM2	ANKRD20A21P
DAB2IP	ANKRD20A2P
DACH1	ANKRD20A3
DACT3	ANKRD20A3P
DAPK1	ANKRD20A4
DAPK2	ANKRD20A4P
DAPK3	ANKRD20A5P
DAPP1	ANKRD20A6P
DAW1	ANKRD20A7P
DAZAP2	ANKRD20A8P
DBI	ANKRD20A9P
DBNDD1	ANKRD22
DBT	ANKRD23
DCAF11	ANKRD24
DCAF5	ANKRD26
DCAF7	ANKRD26P1
DCC	ANKRD26P2
DCDC1	ANKRD26P3
DCHS1	ANKRD26P4
DCP1A	ANKRD27
DCTPP1	ANKRD28
DCUN1D3	ANKRD29
DCXR	ANKRD30A
DDAH2	ANKRD30B
DDB1	ANKRD30BL
DDC	ANKRD30BP1
DDIAS	ANKRD30BP2
DDIT3	ANKRD30BP3
DDN	ANKRD31
DDO	ANKRD33
DDR1	ANKRD33B
DDR2	ANKRD34A
DDX10P1	ANKRD34B
DDX39A	ANKRD34C
DDX42	ANKRD35
DDX47	ANKRD36
DDX5	ANKRD36B
DDX54	ANKRD36BP1
DDX56	ANKRD36BP2
DDX58	ANKRD36C
DDX60	ANKRD36P1
DDX60L	ANKRD37
DECR2	ANKRD39
DEFA1	ANKRD40
DEFA4	ANKRD40CL
DEFB4A	ANKRD42
DENND1A	ANKRD44
DENND2C	ANKRD45
DENND3	ANKRD46
DEPDC1	ANKRD49
DEPDC1B	ANKRD49P1
DEPDC7	ANKRD49P2
DEPP1	ANKRD49P3
DERL3	ANKRD49P4
DEXI	ANKRD50
DGAT1	ANKRD52
DGCR6L	ANKRD53
DGKI	ANKRD54
DHCR24	ANKRD55
DHCR7	ANKRD6
DHFR	ANKRD60
DHFRP1	ANKRD61
DHRS1	ANKRD62
DHRS11	ANKRD62P1
DHRS13	ANKRD62P1-PARP4P3
DHRS2	ANKRD63
DHRS7	ANKRD65
DHRS9	ANKRD66
DHTKD1	ANKRD7
DHX29	ANKRD9
DHX34	ANKS1A
DHX58	ANKS1B
DIAPH3	ANKS3
DICER1	ANKS4B
DISP2	ANKS6
DKK3	ANKUB1
DLC1	ANKZF1
DLGAP5	ANLN
DLL1	ANO1
DLL4	ANO10
DLST	ANO2
DMBT1	ANO3
DMC1	ANO4
DNAAF1	ANO5
DNAAF3	ANO6
DNAH10	ANO7
DNAH17	ANO7L1
DNAH7	ANO8
DNAJB11	ANO9
DNAJB2	ANOS1
DNAJB4	ANOS2P
DNAJC15	ANP32A
DNAJC22	ANP32AP1
DNAJC7	ANP32B
DNASE1L3	ANP32BP1
DNLZ	ANP32BP2
DNM1	ANP32BP3
DNM1P34	ANP32C
DNMT1	ANP32D
DNMT3B	ANP32E
DNPH1	ANPEP
DOC2B	ANTKMT
DOCK1	ANTXR1
DOCK4	ANTXR2
DOCK6	ANTXRL
DOK3	ANTXRLP1
DOT1L	ANXA1
DPCD	ANXA10
DPEP1	ANXA11
DPP3	ANXA13
DPP4	ANXA2
DPP7	ANXA2P1
DPRXP2	ANXA2P2
DPY19L2P3	ANXA2P3
DPYSL3	ANXA2R
DQX1	ANXA3
DRAM1	ANXA4
DRAXIN	ANXA5
DRC7	ANXA6
DSCC1	ANXA7
DSEL	ANXA8
DSG2	ANXA8L1
DSG3	ANXA9
DST	AOAH
DTL	AOC1
DTWD2	AOC2
DTX3L	AOC3
DTX4	AOC4P
DTYMK	AOPEP
DUOX1	AOX1
DUOX2	AOX2P
DUOXA2	AOX3P
DUSP1	AOX3P-AOX2P
DUSP10	AP1AR
DUSP13	AP1B1
DUSP16	AP1B1P1
DUSP19	AP1B1P2
DUSP5	AP1G1
DUSP6	AP1G2
DUSP8	AP1M1
DUSP9	AP1M2
DUX4L50	AP1S1
DUXAP7	AP1S2
DYNLT1	AP1S2P1
DYRK1A	AP1S3
DYRK3	AP2A1
DYSF	AP2A2
DZANK1	AP2B1
DZIP1L	AP2M1
E2F1	AP2S1
E2F2	AP3B1
E2F3	AP3B2
E2F4	AP3D1
E2F7	AP3M1
E2F8	AP3M2
EAF2	AP3S1
EBNA1BP2	AP3S2
EBP	AP4B1
ECE1	AP4E1
ECH1	AP4M1
ECHDC3	AP4S1
EDC3	AP5B1
EDC4	AP5M1
EDEM1	AP5S1
EDN1	AP5Z1
EDN2	APAF1
EEF1A1	APBA1
EFCAB12	APBA2
EFCAB2	APBA3
EFHD2	APBB1
EFNA1	APBB1IP
EFNB1	APBB2
EFR3B	APBB3
EFTUD2	APC
EGF	APC2
EGFL7	APCDD1
EGR1	APCDD1L
EGR2	APCDD1L-DT
EHBP1L1	APCS
EHD2	APEH
EHD4	APELA
EHHADH	APEX1
EHMT1	APEX2
EIF1AXP1	APH1A
EIF1B	APH1B
EIF2AK1	API5
EIF2AK2	API5P1
EIF2B1	API5P2
EIF2B4	APIP
EIF2B5	APLF
EIF2S3	APLN
EIF3B	APLNR
EIF3CL	APLP1
EIF3G	APLP2
EIF4E2	APMAP
EIF4G3	APOA1
EIF5A	APOA1-AS
ELANE	APOA2
ELF3	APOA4
ELK3	APOA5
ELL2	APOB
ELOVL3	APOBEC1
ELOVL6	APOBEC2
ELP6	APOBEC3A
EME1	APOBEC3A_B
EMILIN1	APOBEC3B
EMILIN2	APOBEC3C
EMP1	APOBEC3D
EMP2	APOBEC3F
EMP3	APOBEC3G
ENDOD1	APOBEC3H
ENDOG	APOBEC4
ENG	APOBR
ENO1	APOC1
ENO2	APOC1P1
ENPP6	APOC2
ENTPD6	APOC3
ENTPD7	APOC4
EP300	APOC4-APOC2
EPAS1	APOD
EPB41L4B	APOE
EPC1	APOF
EPCAM	APOH
EPDR1	APOL1
EPHA4	APOL2
EPHB2	APOL3
EPHB6	APOL4
EPHX2	APOL5
EPN3	APOL6
EPS8L2	APOLD1
EPSTI1	APOM
ERAP1	APOO
ERAP2	APOOL
ERBB2	APOOP1
ERBB3	APOOP3
ERCC1	APOOP4
ERCC6L	APOOP5
EREG	APOPT1
ERFE	APP
ERG	APPBP2
ERI3	APPL1
ERLIN1	APPL2
ERLIN2	APRT
ERP29	APTR
ERRFI1	APTX
ESAM	AQP1
ESCO2	AQP10
ESPL1	AQP11
ESPN	AQP12A
ESYT3	AQP12B
ETFA	AQP2
ETFB	AQP3
ETS1	AQP4
ETS2	AQP5
ETV3	AQP6
ETV7	AQP7
EVI2B	AQP7P1
EXO1	AQP7P2
EXOC3L4	AQP7P3
EXOSC4	AQP7P4
EXOSC6	AQP7P5
EXOSC7	AQP8
EXT1	AQP9
EZH2	AQR
F10	AR
F12	ARAF
F2R	ARAP1
F2RL1	ARAP2
F2RL3	ARAP3
F3	ARC
F5	ARCN1
F8A1	AREG
FA2H	AREL1
FABP1	ARF1
FABP2	ARF1P1
FABP5	ARF1P2
FABP5P7	ARF1P3
FADS2	ARF3
FAM110B	ARF4
FAM111B	ARF4P1
FAM114A1	ARF4P2
FAM118A	ARF4P3
FAM124A	ARF4P4
FAM13B	ARF5
FAM149A	ARF6
FAM151A	ARFGAP1
FAM151B	ARFGAP2
FAM157A	ARFGAP3
FAM160B2	ARFGEF1
FAM186A	ARFGEF2
FAM209B	ARFGEF3
FAM20A	ARFIP1
FAM20C	ARFIP2
FAM214A	ARFRP1
FAM214B	ARG1
FAM216B	ARG2
FAM219B	ARGFX
FAM227A	ARGFXP1
FAM229B	ARGFXP2
FAM234B	ARGLU1
FAM27B	ARHGAP1
FAM32A	ARHGAP10
FAM3C2	ARHGAP11A
FAM47E-STBD1	ARHGAP11B
FAM72A	ARHGAP12
FAM72B	ARHGAP15
FAM72C	ARHGAP17
FAM72D	ARHGAP18
FAM78B	ARHGAP19
FAM81A	ARHGAP19-SLIT1
FAM83A	ARHGAP20
FAM83B	ARHGAP21
FAM83D	ARHGAP22
FAM83F	ARHGAP23
FAM8A1	ARHGAP23P1
FAM92B	ARHGAP24
FANCA	ARHGAP25
FANCG	ARHGAP26
FANCI	ARHGAP27
FAP	ARHGAP27P1-BPTFP1-KPNA2P3
FAR2	ARHGAP27P2
FARP1	ARHGAP28
FAS	ARHGAP29
FASN	ARHGAP30
FAT2	ARHGAP31
FBXL13	ARHGAP32
FBXL19	ARHGAP33
FBXO15	ARHGAP35
FBXO16	ARHGAP36
FBXO2	ARHGAP39
FBXO31	ARHGAP4
FBXO32	ARHGAP40
FBXO38	ARHGAP42
FBXO39	ARHGAP42P1
FBXO6	ARHGAP42P2
FBXO9	ARHGAP42P4
FBXW5	ARHGAP42P5
FBXW7	ARHGAP44
FBXW9	ARHGAP45
FCAR	ARHGAP5
FCER1G	ARHGAP6
FCF1	ARHGAP8
FCGR1A	ARHGAP9
FCGR1B	ARHGDIA
FCGR1CP	ARHGDIB
FCGR2A	ARHGDIG
FCGR3A	ARHGEF1
FCGR3B	ARHGEF10
FCGRT	ARHGEF10L
FCN1	ARHGEF11
FCRL5	ARHGEF12
FDCSP	ARHGEF15
FDFT1	ARHGEF16
FDPS	ARHGEF17
FDXR	ARHGEF18
FEN1	ARHGEF19
FER1L4	ARHGEF2
FERMT3	ARHGEF25
FFAR1	ARHGEF26
FFAR2	ARHGEF28
FFAR3	ARHGEF3
FGA	ARHGEF33
FGB	ARHGEF34P
FGD3	ARHGEF35
FGD4	ARHGEF37
FGD6	ARHGEF38
FGF13	ARHGEF39
FGF19	ARHGEF4
FGF5	ARHGEF40
FGFR2	ARHGEF5
FGFR3	ARHGEF6
FGFR4	ARHGEF7
FGG	ARHGEF9
FGL2	ARID1A
FGR	ARID1B
FHL3	ARID2
FHOD1	ARID3A
FIBP	ARID3B
FIGN	ARID3BP1
FILIP1L	ARID3C
FITM2	ARID4A
FKBP11	ARID4B
FKBP14	ARID5A
FKBP1A	ARID5B
FKBP5	ARIH1
FKBP9	ARIH2
FKBP9P1	ARIH2OS
FLNB	ARIH2P1
FLNC	ARL1
FLOT1	ARL10
FLOT2	ARL11
FLRT2	ARL13A
FLRT3	ARL13B
FLT1	ARL14
FLT3	ARL14EP
FLT3LG	ARL14EPL
FLVCR2	ARL14EPP1
FMR1	ARL15
FN1	ARL16
FN3K	ARL17A
FNDC3A	ARL17B
FNDC3B	ARL2
FOS	ARL2-SNX15
FOSB	ARL2BP
FOSL1	ARL2BPP1
FOSL2	ARL2BPP10
FOXK2	ARL2BPP4
FOXM1	ARL2BPP6
FOXO1	ARL3
FOXO3	ARL4A
FPR1	ARL4AP1
FRAS1	ARL4AP2
FRAT1	ARL4AP3
FREM2	ARL4AP4
FRMD3	ARL4AP5
FRMD4B	ARL4C
FRRS1L	ARL4D
FRS2	ARL5A
FSCN1	ARL5AP1
FST	ARL5AP2
FSTL1	ARL5AP3
FSTL3	ARL5AP4
FSTL4	ARL5B
FTH1	ARL5C
FTO	ARL6
FUCA2	ARL6IP1
FURIN	ARL6IP1P1
FUT1	ARL6IP1P2
FUT11	ARL6IP1P3
FUT3	ARL6IP4
FUT4	ARL6IP5
FUT7	ARL6IP6
FXYD6	ARL8A
FZD1	ARL8B
FZD4	ARL9
FZD5	ARLNC1
G0S2	ARMC1
G6PD	ARMC10
GAB2	ARMC10P1
GABARAP	ARMC12
GABPB2	ARMC2
GABRB3	ARMC3
GABRE	ARMC4
GABRG3	ARMC4P1
GABRP	ARMC5
GABRR2	ARMC6
GADD45A	ARMC7
GADD45B	ARMC8
GADD45G	ARMC8P1
GAK	ARMC9
GALM	ARMCX1
GALNS	ARMCX2
GALNT10	ARMCX3
GALNT14	ARMCX4
GALNT18	ARMCX5
GALNT2	ARMCX5-GPRASP2
GALNT3	ARMCX6
GALR1	ARMCX7P
GAMT	ARMH1
GANAB	ARMH2
GAPDH	ARMH3
GAPT	ARMH4
GAS2L1	ARMS2
GAS6	ARMT1
GAS7	ARNT
GATA1	ARNT2
GATA2	ARNTL
GATA3	ARNTL2
GATA6	ARPC1A
GATC	ARPC1B
GBA	ARPC1BP1
GBP1	ARPC2
GBP2	ARPC3
GBP3	ARPC3P1
GBP4	ARPC3P2
GBP5	ARPC3P5
GCA	ARPC4
GCAT	ARPC4-TTLL3
GCH1	ARPC5
GCKR	ARPC5L
GCNT1	ARPIN
GCNT3	ARPIN-AP3S2
GCNT4	ARPP19
GCSH	ARPP19P1
GDF15	ARPP21
GEM	ARR3
GET4	ARRB1
GGA2	ARRB2
GGH	ARRDC1
GGT1	ARRDC2
GGT6	ARRDC3
GIMAP2	ARRDC4
GINS1	ARRDC5
GINS2	ARSA
GINS4	ARSB
GJA4	ARSD
GJB1	ARSDP1
GJD3	ARSE
GK	ARSEP1
GLCCI1	ARSF
GLDC	ARSFP1
GLDN	ARSG
GLG1	ARSH
GLI1	ARSI
GLIS2	ARSJ
GLRX	ARSK
GLT1D1	ARSL
GLT8D1	ARSLP1
GLTPD2	ART1
GLUD1	ART2BP
GLUL	ART2P
GLULP5	ART3
GLYCTK	ART4
GM2A	ART5
GMFG	ARTN
GMIP	ARV1
GMNN	ARVCF
GMPPA	ARX
GMPPB	AS3MT
GMPR	ASAH1
GNA12	ASAH2
GNE	ASAH2B
GNG12	ASAP1
GNG2	ASAP2
GNG5	ASAP3
GNG7	ASB1
GNL1	ASB10
GNL2	ASB11
GNL3L	ASB12
GNLY	ASB13
GNPNAT1	ASB14
GNS	ASB15
GOLGA2	ASB16
GOLGA3	ASB17
GOLGA6C	ASB18
GOLGA8A	ASB2
GOLIM4	ASB3
GORAB	ASB4
GP1BA	ASB5
GP1BB	ASB6
GP2	ASB7
GP6	ASB8
GP9	ASB9
GPAA1	ASB9P1
GPALPP1	ASCC1
GPBP1	ASCC2
GPC3	ASCC3
GPC5	ASCL1
GPCPD1	ASCL2
GPD1	ASCL3
GPER1	ASCL4
GPLD1	ASCL5
GPR107	ASDURF
GPR141	ASF1A
GPR155	ASF1B
GPR157	ASGR1
GPR160	ASGR2
GPR161	ASH1L
GPR17	ASH2L
GPR27	ASH2LP1
GPR42	ASH2LP2
GPR65	ASH2LP3
GPR84	ASIC1
GPRC5D	ASIC2
GPRIN1	ASIC3
GPS1	ASIC4
GPSM3	ASIC5
GPT2	ASIP
GPX2	ASL
GPX3	ASLP1
GRAMD1A	ASMT
GRB10	ASMTL
GRINA	ASNA1
GRIPAP1	ASNS
GRM2	ASNSD1
GRN	ASNSP1
GRPEL2	ASNSP3
GRSF1	ASNSP4
GSDMA	ASNSP6
GSDMB	ASPA
GSE1	ASPDH
GSG1L	ASPG
GSK3A	ASPH
GSN	ASPHD1
GSR	ASPHD2
GSTA1	ASPM
GSTA2	ASPN
GSTK1	ASPRV1
GSTP1	ASPSCR1
GSTT2	ASRGL1
GTF2B	ASS1
GTF2H3	ASS1P1
GTF2H4	ASS1P10
GTF2IP13	ASS1P11
GTPBP1	ASS1P12
GTPBP2	ASS1P2
GTSE1	ASS1P4
GUCD1	ASS1P5
GUCY2C	ASS1P7
GUK1	ASS1P8
GYG1	ASS1P9
GYG2	ASTE1
H1-0	ASTL
H1-12P	ASTN1
H1-2	ASTN2
H1-4	ASXL1
H2AC11	ASXL2
H2AC13	ASXL3
H2AC15	ASZ1
H2AC17	ATAD1
H2AC18	ATAD2
H2AC19	ATAD2B
H2AC20	ATAD3A
H2AC6	ATAD3B
H2AC7	ATAD3C
H2AC8	ATAD5
H2AJ	ATAT1
H2AX	ATCAY
H2BC11	ATE1
H2BC12	ATF1
H2BC13	ATF1P1
H2BC15	ATF2
H2BC17	ATF3
H2BC18	ATF4
H2BC20P	ATF4P1
H2BC21	ATF4P2
H2BC4	ATF4P3
H2BC5	ATF4P4
H2BC6	ATF5
H2BC7	ATF6
H2BC8	ATF6B
H2BC9	ATF7
H2BS1	ATF7-NPFF
H3C12	ATF7IP
H3C14	ATF7IP2
H3C15	ATG10
H3C3	ATG101
H3C4	ATG12
H3C8	ATG12P2
H3P13	ATG13
H4C11	ATG14
H4C4	ATG16L1
H4C5	ATG16L2
H4C8	ATG2A
H4C9	ATG2B
H6PD	ATG3
HAAO	ATG3P1
HACD2	ATG4A
HACD3	ATG4AP1
HACL1	ATG4B
HADH	ATG4C
HADHB	ATG4D
HAMP	ATG5
HAND1	ATG7
HAPLN3	ATG9A
HARS2	ATG9B
HASPIN	ATIC
HAUS1P1	ATL1
HAUS4	ATL2
HAVCR1	ATL3
HBA1	ATM
HBA2	ATMIN
HBB	ATN1
HBE1	ATOH1
HBEGF	ATOH7
HBP1	ATOH8
HCAR1	ATOX1
HCAR2	ATP10A
HCAR3	ATP10B
HCFC1R1	ATP10D
HCK	ATP11A
HCLS1	ATP11B
HCST	ATP11C
HDAC1	ATP12A
HDAC10	ATP13A1
HDAC3	ATP13A2
HDAC4	ATP13A3
HDAC7	ATP13A4
HDAC9	ATP13A5
HDLBP	ATP1A1
HDX	ATP1A2
HELLS	ATP1A3
HELZ2	ATP1A4
HEPH	ATP1B1
HERC5	ATP1B1P1
HERC6	ATP1B2
HERPUD1	ATP1B3
HES1	ATP1B3P1
HES4	ATP1B4
HES6	ATP23
HESX1	ATP2A1
HEXA	ATP2A2
HEXB	ATP2A3
HEXIM1	ATP2B1
HFE	ATP2B2
HGD	ATP2B3
HGF	ATP2B4
HGSNAT	ATP2C1
HIC2	ATP2C2
HIF3A	ATP4A
HIP1	ATP4B
HIP1R	ATP5F1A
HIPK2	ATP5F1AP1
HIVEP1	ATP5F1AP10
HIVEP2	ATP5F1AP2
HJURP	ATP5F1AP3
HK2	ATP5F1AP4
HK2P1	ATP5F1AP7
HK3	ATP5F1AP8
HLA-A	ATP5F1B
HLA-B	ATP5F1BP1
HLA-C	ATP5F1C
HLA-DMB	ATP5F1CP1
HLA-DOB	ATP5F1D
HLA-DPA1	ATP5F1E
HLA-DRA	ATP5F1EP1
HLA-DRB1	ATP5F1EP2
HLA-DRB3	ATP5IF1
HLA-DRB5	ATP5MC1
HLA-E	ATP5MC1P1
HLA-F	ATP5MC1P3
HLA-H	ATP5MC1P4
HLX	ATP5MC1P5
HMG20B	ATP5MC1P6
HMGB1P9	ATP5MC1P7
HMGB2	ATP5MC1P8
HMGB3	ATP5MC2
HMGCS1	ATP5MC2P1
HMGCS2	ATP5MC2P3
HMGN5	ATP5MC2P4
HMGXB3	ATP5MC3
HMMR	ATP5MD
HMOX1	ATP5MDP1
HNF4A	ATP5ME
HNRNPA3P6	ATP5MF
HNRNPAB	ATP5MF-PTCD1
HNRNPC	ATP5MFP1
HNRNPM	ATP5MFP3
HNRNPUL2-BSCL2	ATP5MFP4
HOGA1	ATP5MFP5
HOMER3	ATP5MFP6
HOXB13	ATP5MG
HP	ATP5MGL
HPD	ATP5MGP2
HPDL	ATP5MGP3
HPGD	ATP5MGP4
HPGDS	ATP5MGP6
HPN	ATP5MGP7
HPR	ATP5MPL
HR	ATP5PB
HRH1	ATP5PBP1
HRH2	ATP5PBP2
HROB	ATP5PBP3
HS2ST1	ATP5PBP5
HS3ST3A1	ATP5PBP6
HS6ST1	ATP5PBP7
HSCB	ATP5PD
HSD17B10	ATP5PDP1
HSD17B11	ATP5PDP2
HSD17B13	ATP5PDP3
HSD17B14	ATP5PDP4
HSD17B2	ATP5PF
HSD17B4	ATP5PFP1
HSD17B7	ATP5PO
HSD3B1	ATP5POP1
HSD3B7	ATP5S
HSH2D	ATP6AP1
HSP90B1	ATP6AP1L
HSPA1A	ATP6AP2
HSPA1B	ATP6V0A1
HSPA6	ATP6V0A2
HSPA8	ATP6V0A4
HSPB11	ATP6V0B
HSPB6	ATP6V0C
HSPB8	ATP6V0CP1
HSPB9	ATP6V0CP2
HSPE1	ATP6V0CP3
HSPE1P18	ATP6V0CP4
HTRA3	ATP6V0D1
HTT	ATP6V0D2
HYAL1	ATP6V0E1
ICA1L	ATP6V0E1P1
ICAM1	ATP6V0E1P2
ICAM5	ATP6V0E1P3
ICMT	ATP6V0E1P4
ID1	ATP6V0E2
ID2	ATP6V1A
ID3	ATP6V1B1
IDH1	ATP6V1B2
IDH2	ATP6V1C1
IDI1	ATP6V1C2
IDO1	ATP6V1D
IDO2	ATP6V1E1
IER2	ATP6V1E1P1
IER3	ATP6V1E2
IER5	ATP6V1F
IFI16	ATP6V1FNB
IFI27	ATP6V1G1
IFI27L1	ATP6V1G1P2
IFI30	ATP6V1G1P3
IFI35	ATP6V1G1P4
IFI44	ATP6V1G1P6
IFI44L	ATP6V1G1P7
IFI6	ATP6V1G2
IFIH1	ATP6V1G2-DDX39B
IFIT1	ATP6V1G3
IFIT2	ATP6V1H
IFIT3	ATP7A
IFIT5	ATP7B
IFITM1	ATP8A1
IFITM2	ATP8A2
IFITM3	ATP8A2P2
IFNA7	ATP8A2P3
IFNAR1	ATP8B1
IFNB1	ATP8B2
IFNGR2	ATP8B3
IFNL1	ATP8B4
IFNL2	ATP8B5P
IFNL3	ATP9A
IFT122	ATP9B
IFT43	ATPAF1
IGF1	ATPAF2
IGF2	ATPSCKMT
IGF2BP3	ATR
IGFBP2	ATRAID
IGFBP3	ATRIP
IGFBP4	ATRN
IGFBP6	ATRNL1
IGFLR1	ATRX
IGHA1	ATXN1
IGHA2	ATXN10
IGHEP2	ATXN1L
IGHG1	ATXN2
IGHG2	ATXN2-AS
IGHG3	ATXN2L
IGHG4	ATXN3
IGHGP	ATXN3L
IGHJ1	ATXN7
IGHJ2	ATXN7L1
IGHJ3	ATXN7L2
IGHJ3P	ATXN7L3
IGHJ4	ATXN7L3B
IGHJ5	ATXN8OS
IGHJ6	AUH
IGHM	AUNIP
IGHV1-12	AUP1
IGHV1-14	AURKA
IGHV1-17	AURKAIP1
IGHV1-18	AURKAP1
IGHV1-2	AURKAP2
IGHV1-24	AURKB
IGHV1-3	AURKC
IGHV1-45	AUTS2
IGHV1-46	AVEN
IGHV1-58	AVIL
IGHV1-67	AVL9
IGHV1-68	AVP
IGHV1-69	AVPI1
IGHV1-69D	AVPR1A
IGHV1OR15-2	AVPR1B
IGHV1OR15-4	AVPR2
IGHV1OR15-9	AWAT1
IGHV1OR16-1	AWAT2
IGHV1OR16-4	AXDND1
IGHV1OR21-1	AXIN1
IGHV2-26	AXIN2
IGHV2-5	AXL
IGHV2-70	AZGP1
IGHV2-70D	AZGP1P1
IGHV3-11	AZGP1P2
IGHV3-13	AZI2
IGHV3-15	AZIN1
IGHV3-19	AZIN2
IGHV3-20	AZU1
IGHV3-21	B2M
IGHV3-22	B3GALNT1
IGHV3-23	B3GALNT1P1
IGHV3-30	B3GALNT2
IGHV3-33	B3GALNT2P1
IGHV3-35	B3GALT1
IGHV3-36	B3GALT2
IGHV3-38	B3GALT4
IGHV3-41	B3GALT5
IGHV3-42	B3GALT6
IGHV3-43	B3GAT1
IGHV3-47	B3GAT2
IGHV3-48	B3GAT3
IGHV3-49	B3GAT3P1
IGHV3-52	B3GLCT
IGHV3-53	B3GNT10
IGHV3-60	B3GNT2
IGHV3-63	B3GNT3
IGHV3-64	B3GNT4
IGHV3-64D	B3GNT5
IGHV3-66	B3GNT6
IGHV3-69-1	B3GNT7
IGHV3-7	B3GNT8
IGHV3-71	B3GNT9
IGHV3-72	B3GNTL1
IGHV3-73	B3GNTL1P1
IGHV3-74	B4GALNT1
IGHV3-76	B4GALNT2
IGHV3OR15-7	B4GALNT2P1
IGHV3OR16-12	B4GALNT3
IGHV3OR16-13	B4GALNT4
IGHV3OR16-8	B4GALT1
IGHV3OR16-9	B4GALT2
IGHV4-28	B4GALT3
IGHV4-34	B4GALT4
IGHV4-39	B4GALT5
IGHV4-4	B4GALT6
IGHV4-55	B4GALT7
IGHV4-59	B4GAT1
IGHV4-61	B9D1
IGHV5-10-1	B9D2
IGHV5-51	BAALC
IGHV6-1	BAAT
IGHV7-4-1	BABAM1
IGHV7-81	BABAM2
IGKC	BACE1
IGKJ5	BACE1-AS
IGKV1-12	BACE2
IGKV1-16	BACH1
IGKV1-17	BACH2
IGKV1-27	BAD
IGKV1-33	BAG1
IGKV1-39	BAG2
IGKV1-5	BAG3
IGKV1-6	BAG4
IGKV1-9	BAG5
IGKV1D-16	BAG6
IGKV1D-33	BAGE
IGKV1D-37	BAGE2
IGKV1D-39	BAGE3
IGKV1D-8	BAGE4
IGKV1OR2-108	BAGE5
IGKV2-24	BAHCC1
IGKV2-28	BAHD1
IGKV2-29	BAIAP2
IGKV2-30	BAIAP2-DT
IGKV2-40	BAIAP2L1
IGKV2D-24	BAIAP2L2
IGKV2D-28	BAIAP3
IGKV2D-29	BAK1
IGKV2D-30	BAK1P1
IGKV2D-40	BAK1P2
IGKV3-11	BAMBI
IGKV3-15	BANCR
IGKV3-20	BANF1
IGKV3-7	BANF1P1
IGKV3D-11	BANF1P2
IGKV3D-15	BANF1P3
IGKV3D-20	BANF1P4
IGKV3OR2-268	BANF1P5
IGKV4-1	BANF2
IGKV5-2	BANK1
IGKV6-21	BANP
IGKV6D-21	BAP1
IGLC1	BARD1
IGLC2	BARHL1
IGLC3	BARHL2
IGLC6	BARX1
IGLC7	BARX1-DT
IGLJ1	BARX2
IGLJ2	BASP1
IGLJ3	BASP1P1
IGLL5	BATF
IGLV1-36	BATF2
IGLV1-40	BATF3
IGLV1-44	BAX
IGLV1-47	BAZ1A
IGLV1-50	BAZ1B
IGLV1-51	BAZ2A
IGLV10-54	BAZ2B
IGLV2-11	BBC3
IGLV2-14	BBIP1
IGLV2-18	BBIP1P1
IGLV2-23	BBOF1
IGLV2-28	BBOX1
IGLV2-5	BBS1
IGLV2-8	BBS10
IGLV3-1	BBS12
IGLV3-10	BBS2
IGLV3-16	BBS4
IGLV3-19	BBS5
IGLV3-21	BBS7
IGLV3-22	BBS9
IGLV3-25	BBX
IGLV3-27	BCAM
IGLV3-9	BCAN
IGLV4-3	BCAP29
IGLV4-60	BCAP31
IGLV4-69	BCAP31P1
IGLV5-37	BCAP31P2
IGLV5-45	BCAR1
IGLV5-48	BCAR1P1
IGLV6-57	BCAR1P2
IGLV7-43	BCAR3
IGLV7-46	BCAR4
IGLV8-61	BCAS1
IGLV9-49	BCAS2
IGLVI-70	BCAS2P1
IGSF6	BCAS2P2
IGSF9	BCAS3
IHH	BCAS4
IKZF2	BCAT1
IKZF3	BCAT2
IL10	BCCIP
IL10RA	BCDIN3D
IL12A	BCHE
IL15	BCKDHA
IL15RA	BCKDHB
IL17RA	BCKDK
IL17RB	BCL10
IL17RE	BCL11A
IL18R1	BCL11B
IL18RAP	BCL2
IL1A	BCL2A1
IL1B	BCL2L1
IL1R1	BCL2L10
IL1R2	BCL2L11
IL1RN	BCL2L12
IL21R	BCL2L12P1
IL22RA1	BCL2L13
IL27	BCL2L14
IL2RG	BCL2L15
IL32	BCL2L2
IL4I1	BCL2L2-PABPN1
IL4R	BCL3
IL6	BCL6
IL7R	BCL6B
ILVBL	BCL7A
IMP3	BCL7B
IMPA2	BCL7C
INAVA	BCL9
INCENP	BCL9L
ING3	BCLAF1
ING4	BCLAF1P1
INHBA	BCLAF1P2
INHBB	BCLAF3
INHBE	BCO1
INO80	BCO2
INPP1	BCOR
INPP5A	BCORL1
INPP5K	BCORP1
INSC	BCR
INSL3	BCRP1
INTS6	BCRP2
IPO4	BCRP3
IQCF3	BCRP4
IQGAP1	BCRP5
IQGAP3	BCRP7
IRAK2	BCRP8
IRAK3	BCRP9
IRF1	BCS1L
IRF2	BCYRN1
IRF2BPL	BDH1
IRF4	BDH2
IRF6	BDH2P1
IRF7	BDKRB1
IRF9	BDKRB2
IRS2	BDNF
ISG15	BDNF-AS
ISG20	BDP1
ISYNA1	BDP1P
ITGA1	BEAN1
ITGA11	BECN1
ITGA2B	BECN2
ITGA7	BEGAIN
ITGA8	BEND2
ITGA9	BEND3
ITGAM	BEND3P1
ITGB3	BEND3P2
ITGB4	BEND3P3
ITGB5	BEND4
ITK	BEND5
ITM2A	BEND6
ITM2C	BEND7
ITPA	BEND7P1
ITPKB	BEST1
ITPKC	BEST2
ITPR1	BEST3
ITPR3	BEST4
ITPRIP	BET1
IVD	BET1L
IVNS1ABP	BET1P1
[truncated: 29,700 more rows]

## Sheet: Genetarget_annotations
Supplemental Table S5B: svRNA-TFO target gene symbols and ensemble gene IDs.
Gene_symbols	Ensemble_gene_IDs
AAMP	ENSG00000127837
ACAA1	ENSG00000060971
ACSS1	ENSG00000154930
ADGRA2	ENSG00000020181
ADRB2	ENSG00000169252
AHNAK	ENSG00000124942
AKAP10	ENSG00000108599
AKIRIN1	ENSG00000174574
ALDH4A1	ENSG00000159423
ALDH5A1	ENSG00000112294
ALOX15B	ENSG00000179593
AMOTL2	ENSG00000114019
ANAPC13	ENSG00000129055
ANKRD13A	ENSG00000076513
ANPEP	ENSG00000166825
AP2A2	ENSG00000183020
APOBEC3A	ENSG00000128383
APOBEC3F	ENSG00000128394
APOC2	ENSG00000234906
ARHGEF17	ENSG00000110237
ARID1B	ENSG00000049618
ARID2	ENSG00000189079
ARMC7	ENSG00000125449
ARPC2	ENSG00000163466
ARRB1	ENSG00000137486
ARRDC1	ENSG00000197070
ARSA	ENSG00000100299
ASCL2	ENSG00000183734
ATF4	ENSG00000128272
ATL2	ENSG00000119787
ATL3	ENSG00000184743
ATMIN	ENSG00000166454
ATP5MK	ENSG00000173915
ATP5PD	ENSG00000167863
ATP6V0E1	ENSG00000113732
AZIN1	ENSG00000155096
BAHD1	ENSG00000140320
BAIAP2	ENSG00000175866
BCAR3	ENSG00000137936
BCL2L1	ENSG00000171552
BICRAL	ENSG00000112624
BMERB1	ENSG00000166780
BOD1	ENSG00000145919
BOK	ENSG00000176720
BORCS7	ENSG00000166275
BRD1	ENSG00000100425
C11orf96	ENSG00000187479
C17orf58	ENSG00000186665
C1orf210	ENSG00000253313
C3	ENSG00000125730
C8orf48	ENSG00000164743
C8orf58	ENSG00000241852
C9orf24	ENSG00000164972
CABLES1	ENSG00000134508
CAPS	ENSG00000105519
CAPZB	ENSG00000077549
CC2D2A	ENSG00000048342
CCDC69	ENSG00000198624
CCDC9B	ENSG00000188549
CCL21	ENSG00000137077
CCM2	ENSG00000136280
CCNYL1	ENSG00000163249
CD151	ENSG00000177697
CD164	ENSG00000135535
CD1D	ENSG00000158473
CD300E	ENSG00000186407
CD34	ENSG00000174059
CD81	ENSG00000110651
CD82	ENSG00000085117
CDC42EP3	ENSG00000163171
CDK2AP1	ENSG00000111328
CDK9	ENSG00000136807
CDR2L	ENSG00000109089
CEBPD	ENSG00000221869
CELF2	ENSG00000048740
CELSR1	ENSG00000075275
CEP63	ENSG00000182923
CHAC1	ENSG00000128965
CHD7	ENSG00000171316
CHERP	ENSG00000085872
CHID1	ENSG00000177830
CHKA	ENSG00000110721
CHKB	ENSG00000100288
CIR1	ENSG00000138433
CLEC16A	ENSG00000038532
CLIC4	ENSG00000169504
CMIP	ENSG00000153815
CMTM8	ENSG00000170293
CNN3	ENSG00000117519
COL16A1	ENSG00000084636
COL4A1	ENSG00000187498
COL4A2	ENSG00000134871
COPS8	ENSG00000198612
CRAMP1	ENSG00000007545
CREB3L2	ENSG00000182158
CREBBP	ENSG00000005339
CRISPLD2	ENSG00000103196
CTNNB1	ENSG00000168036
CTR9	ENSG00000198730
CTSA	ENSG00000064601
CTSB	ENSG00000164733
CTSL	ENSG00000135047
CUL7	ENSG00000044090
D2HGDH	ENSG00000180902
DEGS1	ENSG00000143753
DENND2D	ENSG00000162777
DEPP1	ENSG00000165507
DIP2A	ENSG00000160305
DKK3	ENSG00000050165
DLL4	ENSG00000128917
DNAJC4	ENSG00000110011
DOCK6	ENSG00000130158
DSP	ENSG00000096696
DSTN	ENSG00000125868
DTX4	ENSG00000110042
DUS3L	ENSG00000141994
DUSP5	ENSG00000138166
DUSP8	ENSG00000184545
DYSF	ENSG00000135636
EFCAB1	ENSG00000034239
EGFL7	ENSG00000172889
EGFR	ENSG00000146648
EMP1	ENSG00000134531
ENG	ENSG00000106991
ERGIC1	ENSG00000113719
F3	ENSG00000117525
FAM111B	ENSG00000189057
FAM76A	ENSG00000009780
FOSL2	ENSG00000075426
FRAT1	ENSG00000165879
FSCN1	ENSG00000075618
FUT6	ENSG00000156413
FZD4	ENSG00000174804
GALNT2	ENSG00000143641
GAS6	ENSG00000183087
GEMIN7	ENSG00000142252
GGPS1	ENSG00000152904
GLIS2	ENSG00000126603
GLUL	ENSG00000135821
GNA13	ENSG00000120063
GNLY	ENSG00000115523
GPD1	ENSG00000167588
GPD1L	ENSG00000152642
GPR35	ENSG00000178623
GSTM1	ENSG00000134184
GSTM5	ENSG00000134201
HADH	ENSG00000138796
HCK	ENSG00000101336
HEG1	ENSG00000173706
HK1	ENSG00000156515
HMGA1	ENSG00000137309
HOPX	ENSG00000171476
HSD11B1L	ENSG00000167733
HSD17B12	ENSG00000149084
HSD17B6	ENSG00000025423
HSPA9	ENSG00000113013
IDH3A	ENSG00000166411
IFNGR2	ENSG00000159128
IGFBP6	ENSG00000167779
IL1R2	ENSG00000115590
IL1RL1	ENSG00000115602
INPP4A	ENSG00000040933
INPP5A	ENSG00000068383
IPO13	ENSG00000117408
IRAG1	ENSG00000072952
IRF2BP2	ENSG00000168264
IRF2BPL	ENSG00000119669
ISG20	ENSG00000172183
ISOC2	ENSG00000063241
ITPKB	ENSG00000143772
JCAD	ENSG00000165757
KANK2	ENSG00000197256
KCNK3	ENSG00000171303
KCNQ1	ENSG00000053918
KHDRBS1	ENSG00000121774
KIF5B	ENSG00000170759
KLF10	ENSG00000155090
KLF7	ENSG00000118263
KLHDC3	ENSG00000124702
KRTCAP3	ENSG00000157992
LACTB	ENSG00000103642
LAIR1	ENSG00000167613
LARP4B	ENSG00000107929
LARS2	ENSG00000011376
LASP1	ENSG00000002834
LHPP	ENSG00000107902
LILRB2	ENSG00000131042
LILRB4	ENSG00000186818
LIPG	ENSG00000101670
LMF2	ENSG00000100258
LRRC37A3	ENSG00000176809
LSS	ENSG00000160285
LYVE1	ENSG00000133800
MACO1	ENSG00000204178
MAPK8IP3	ENSG00000138834
MAT2A	ENSG00000168906
MAX	ENSG00000125952
MCM3AP	ENSG00000160294
MEFV	ENSG00000103313
MGMT	ENSG00000170430
MGRN1	ENSG00000102858
MICAL1	ENSG00000135596
MLST8	ENSG00000167965
MMP2	ENSG00000087245
MOB1B	ENSG00000173542
MPZL2	ENSG00000149573
MRPL2	ENSG00000112651
MRPL22	ENSG00000082515
MRPL34	ENSG00000130312
MRPL58	ENSG00000167862
MRPS11	ENSG00000181991
MRPS25	ENSG00000131368
MRTO4	ENSG00000053372
MS4A6A	ENSG00000110077
MTA2	ENSG00000149480
MTSS1	ENSG00000170873
MYH10	ENSG00000133026
MYO1G	ENSG00000136286
N/A	ENSG00000205559
N/A	ENSG00000228274
N/A	ENSG00000236883
N/A	ENSG00000237604
N/A	ENSG00000260401
N/A	ENSG00000261143
N/A	ENSG00000261452
N/A	ENSG00000266872
N/A	ENSG00000214289
N/A	ENSG00000235501
N/A	ENSG00000254693
N/A	ENSG00000265303
N/A	ENSG00000240440
N/A	ENSG00000203993
N/A	ENSG00000228998
N/A	ENSG00000233825
N/A	ENSG00000237429
N/A	ENSG00000247271
N/A	ENSG00000265987
N/A	ENSG00000108294
N/A	ENSG00000131885
N/A	ENSG00000133808
N/A	ENSG00000162997
N/A	ENSG00000225383
N/A	ENSG00000263218
N/A	ENSG00000265784
N/A	ENSG00000266872
NAPA	ENSG00000105402
NAV2	ENSG00000166833
NDUFA11	ENSG00000174886
NDUFS8	ENSG00000110717
NECTIN2	ENSG00000130202
NOL7	ENSG00000225921
NVL	ENSG00000143748
OAT	ENSG00000065154
OSCAR	ENSG00000170909
OTUB1	ENSG00000167770
P2RY2	ENSG00000175591
PAM16	ENSG00000217930
PARVA	ENSG00000197702
PCBP2	ENSG00000197111
PCED1B	ENSG00000179715
PCIF1	ENSG00000100982
PDK2	ENSG00000005882
PDLIM2	ENSG00000120913
PEAK1	ENSG00000173517
PEMT	ENSG00000133027
PES1	ENSG00000100029
PI4KA	ENSG00000241973
PIGV	ENSG00000060642
PITPNC1	ENSG00000154217
PLA2G5	ENSG00000127472
PLAC9	ENSG00000189129
PLEKHG4	ENSG00000196155
PLXNA2	ENSG00000076356
PPP1CB	ENSG00000213639
PPP1CC	ENSG00000186298
PPP1R9B	ENSG00000108819
PPP4R2	ENSG00000163605
PPP6R2	ENSG00000100239
PRKAR1A	ENSG00000108946
PRKAR2B	ENSG00000005249
PRKCA	ENSG00000154229
PRKCSH	ENSG00000130175
PRMT2	ENSG00000160310
PRR13	ENSG00000205352
PSAP	ENSG00000197746
PTGES3	ENSG00000110958
PTGS1	ENSG00000095303
PTPA	ENSG00000119383
PTPRM	ENSG00000173482
PUM2	ENSG00000055917
PWWP2B	ENSG00000171813
RAB29	ENSG00000117280
RAC1	ENSG00000136238
RAI1	ENSG00000108557
RANBP3	ENSG00000031823
RANBP9	ENSG00000010017
RASSF4	ENSG00000107551
RB1CC1	ENSG00000023287
RBM18	ENSG00000119446
RCAN1	ENSG00000159200
RCSD1	ENSG00000198771
REEP3	ENSG00000165476
RELB	ENSG00000104856
REXO2	ENSG00000076043
RFLNA	ENSG00000178882
RIDA	ENSG00000132541
RIPK4	ENSG00000183421
RIPOR2	ENSG00000111913
RMDN3	ENSG00000137824
RNF141	ENSG00000110315
RNF181	ENSG00000168894
RNF19A	ENSG00000034677
ROM1	ENSG00000149489
RPL23	ENSG00000125691
RPL4	ENSG00000174444
RPL7L1	ENSG00000146223
RPS27L	ENSG00000185088
RPS3	ENSG00000149273
RPS6KA1	ENSG00000117676
RPS9	ENSG00000170889
RRBP1	ENSG00000125844
RWDD3	ENSG00000122481
RYBP	ENSG00000163602
SAMD5	ENSG00000203727
SAR1A	ENSG00000079332
SAR1B	ENSG00000152700
SARS1	ENSG00000031698
SBF1	ENSG00000100241
SELENOP	ENSG00000250722
SEMA4C	ENSG00000168758
SERPINB1	ENSG00000021355
SERPINB6	ENSG00000124570
SERPINH1	ENSG00000149257
SET	ENSG00000119335
SETD3	ENSG00000183576
SHB	ENSG00000107338
SIGMAR1	ENSG00000147955
SIX5	ENSG00000177045
SLC11A2	ENSG00000110911
SLC16A5	ENSG00000170190
SLC25A19	ENSG00000125454
SLC25A37	ENSG00000147454
SLC6A9	ENSG00000196517
SLC9A8	ENSG00000197818
SMARCA2	ENSG00000080503
SMG6	ENSG00000070366
SMIM11A	ENSG00000205670
SMIM29	ENSG00000186577
SNAP29	ENSG00000099940
SNAPC5	ENSG00000174446
SNTB1	ENSG00000172164
SNX21	ENSG00000124104
SNX30	ENSG00000148158
SOX7	ENSG00000171056
SP1	ENSG00000185591
SPECC1	ENSG00000128487
SPINT1	ENSG00000166145
SPIRE1	ENSG00000134278
SPSB1	ENSG00000171621
SPTBN1	ENSG00000115306
SQLE	ENSG00000104549
SREBF1	ENSG00000072310
SRF	ENSG00000112658
SRGN	ENSG00000122862
SRP14	ENSG00000140319
SRRM1	ENSG00000133226
SSR1	ENSG00000124783
STAT6	ENSG00000166888
SUCLA2	ENSG00000136143
SUMO2	ENSG00000188612
SVIL	ENSG00000197321
TBRG4	ENSG00000136270
TEX2	ENSG00000136478
TFPT	ENSG00000105619
TGOLN2	ENSG00000152291
TINAGL1	ENSG00000142910
TK1	ENSG00000167900
TMBIM6	ENSG00000139644
TMED2	ENSG00000086598
TMEM164	ENSG00000157600
TMEM204	ENSG00000131634
TMEM87B	ENSG00000153214
TMOD3	ENSG00000138594
TNFRSF10C	ENSG00000173535
TNNI2	ENSG00000130598
TNS1	ENSG00000079308
TNS3	ENSG00000136205
TOMM34	ENSG00000025772
TOR4A	ENSG00000198113
TPPP3	ENSG00000159713
TRAK1	ENSG00000182606
TRIO	ENSG00000038382
TSPAN9	ENSG00000011105
TTLL4	ENSG00000135912
TULP3	ENSG00000078246
UAP1L1	ENSG00000197355
UBE4A	ENSG00000110344
UBXN2A	ENSG00000173960
UGCG	ENSG00000148154
UMPS	ENSG00000114491
UNKL	ENSG00000059145
UPF1	ENSG00000005007
UQCC3	ENSG00000204922
URB2	ENSG00000135763
USP20	ENSG00000136878
VAX2	ENSG00000116035
VEGFB	ENSG00000173511
WDR26	ENSG00000162923
WDR59	ENSG00000103091
WRNIP1	ENSG00000124535
ZBTB16	ENSG00000109906
ZCCHC24	ENSG00000165424
ZDHHC7	ENSG00000153786
ZFP1	ENSG00000184517
ZNF131	ENSG00000172262
ZPR1	ENSG00000109917

## Sheet: Venn_Results
Supplemental Table S5C: svRNA-TFO gene target venn results (see Supplemental Figure S6), with bolded gene symbols appear more than once in the dataset.
Calu3_DE_Gene_symbols	Calu3_DE_Ensemble_IDs	Calu3_DE_svRNA-TFO	Lung_DE_gene_symbols	Lung_DE_Ensemble_IDs	Lung_DE_svRNA_TFO	COVID19_up_Gene_symbols	COVID19_up_Ensemble_IDs	COVID19_up_svRNA_TFO
ACSS1	ENSG00000154930	svRNA-TFO-N	AHNAK	ENSG00000124942	svRNA-TFO-nsp2	ALDH4A1	ENSG00000159423	svRNA-TFO-N
ADRB2	ENSG00000169252	svRNA-TFO-nsp2	APOBEC3A	ENSG00000128383	svRNA-TFO-S.1	ALOX15B	ENSG00000179593	svRNA-TFO-S.1
AHNAK	ENSG00000124942	svRNA-TFO-nsp2	ASCL2	ENSG00000183734	svRNA-TFO-S.1	ANPEP	ENSG00000166825	svRNA-TFO-N
ALDH4A1	ENSG00000159423	svRNA-TFO-N	BCL2L1	ENSG00000171552	svRNA-TFO-N	APOBEC3A	ENSG00000128383	svRNA-TFO-S.1
AMOTL2	ENSG00000114019	svRNA-TFO-E	CCM2	ENSG00000136280	svRNA-TFO-S.2	CABLES1	ENSG00000134508	svRNA-TFO-S.1
APOBEC3F	ENSG00000128394	svRNA-TFO-S.1	CD164	ENSG00000135535	svRNA-TFO-S.1	CD82	ENSG00000085117	svRNA-TFO-E
ARRB1	ENSG00000137486	svRNA-TFO-S.2	CD82	ENSG00000085117	svRNA-TFO-E	CDC42EP3	ENSG00000163171	svRNA-TFO-S.1
ATF4	ENSG00000128272	svRNA-TFO-S.1	CDK9	ENSG00000136807	svRNA-TFO-E	CEBPD	ENSG00000221869	svRNA-TFO-S.2
BCAR3	ENSG00000137936	svRNA-TFO-N	COL4A1	ENSG00000187498	svRNA-TFO-N	CHAC1	ENSG00000128965	svRNA-TFO-nsp2
C3	ENSG00000125730	svRNA-TFO-nsp2	CTR9	ENSG00000198730	svRNA-TFO-N	CHD7	ENSG00000171316	svRNA-TFO-E
CAPS	ENSG00000105519	svRNA-TFO-N	DKK3	ENSG00000050165	svRNA-TFO-N; svRNA-TFO-nsp2	CLIC4	ENSG00000169504	svRNA-TFO-S.2
CCDC69	ENSG00000198624	svRNA-TFO-E	DLL4	ENSG00000128917	svRNA-TFO-nsp2	CREBBP	ENSG00000005339	svRNA-TFO-N; svRNA-TFO-nsp2
CHAC1	ENSG00000128965	svRNA-TFO-nsp2	DOCK6	ENSG00000130158	svRNA-TFO-S.1	CRISPLD2	ENSG00000103196	svRNA-TFO-S.2
COL16A1	ENSG00000084636	svRNA-TFO-nsp3; svRNA-TFO-nsp2	DTX4	ENSG00000110042	svRNA-TFO-S.1	CTSA	ENSG00000064601	svRNA-TFO-N
DUSP5	ENSG00000138166	svRNA-TFO-nsp2	EGFL7	ENSG00000172889	svRNA-TFO-N	DEPP1	ENSG00000165507	svRNA-TFO-nsp2
DUSP8	ENSG00000184545	svRNA-TFO-S.1	ENG	ENSG00000106991	svRNA-TFO-E	DLL4	ENSG00000128917	svRNA-TFO-nsp2
F3	ENSG00000117525	svRNA-TFO-nsp2	FZD4	ENSG00000174804	svRNA-TFO-N	DYSF	ENSG00000135636	svRNA-TFO-N
FOSL2	ENSG00000075426	svRNA-TFO-S.1; svRNA-TFO-nsp2	GAS6	ENSG00000183087	svRNA-TFO-nsp2	EGFL7	ENSG00000172889	svRNA-TFO-N
FSCN1	ENSG00000075618	svRNA-TFO-nsp2	GNLY	ENSG00000115523	svRNA-TFO-E	EMP1	ENSG00000134531	svRNA-TFO-nsp2
FZD4	ENSG00000174804	svRNA-TFO-N	HCK	ENSG00000101336	svRNA-TFO-N	FAM111B	ENSG00000189057	svRNA-TFO-S.1
GPD1L	ENSG00000152642	svRNA-TFO-nsp2	IL1R2	ENSG00000115590	svRNA-TFO-E; svRNA-TFO-S.2	FRAT1	ENSG00000165879	svRNA-TFO-N
HADH	ENSG00000138796	svRNA-TFO-nsp3	INPP5A	ENSG00000068383	svRNA-TFO-N; svRNA-TFO-S.2	GALNT2	ENSG00000143641	svRNA-TFO-S.2
IFNGR2	ENSG00000159128	svRNA-TFO-E	ITPKB	ENSG00000143772	svRNA-TFO-nsp2	GAS6	ENSG00000183087	svRNA-TFO-nsp2
IGFBP6	ENSG00000167779	svRNA-TFO-S.2	KANK2	ENSG00000197256	svRNA-TFO-S.1	GLIS2	ENSG00000126603	svRNA-TFO-N
ISG20	ENSG00000172183	svRNA-TFO-N	KLHDC3	ENSG00000124702	svRNA-TFO-N	IFNGR2	ENSG00000159128	svRNA-TFO-E
KLF10	ENSG00000155090	svRNA-TFO-S.2	LILRB2	ENSG00000131042	svRNA-TFO-S.2	IL1R2	ENSG00000115590	svRNA-TFO-E; svRNA-TFO-S.2
LASP1	ENSG00000002834	svRNA-TFO-nsp2	MAT2A	ENSG00000168906	svRNA-TFO-E	IRF2BPL	ENSG00000119669	svRNA-TFO-N
LHPP	ENSG00000107902	svRNA-TFO-N	MICAL1	ENSG00000135596	svRNA-TFO-S.1	JCAD	ENSG00000165757	svRNA-TFO-S.1, svRNA-TFO-S.2
LILRB4	ENSG00000186818	svRNA-TFO-S.2	NAPA	ENSG00000105402	svRNA-TFO-E	LILRB4	ENSG00000186818	svRNA-TFO-S.2
LSS	ENSG00000160285	svRNA-TFO-nsp2	NDUFA11	ENSG00000174886	svRNA-TFO-nsp2	MMP2	ENSG00000087245	svRNA-TFO-S.2
MEFV	ENSG00000103313	svRNA-TFO-nsp2	PES1	ENSG00000100029	svRNA-TFO-E; svRNA-TFO-N	MYH10	ENSG00000133026	svRNA-TFO-S.1
MYH10	ENSG00000133026	svRNA-TFO-S.1	PLXNA2	ENSG00000076356	svRNA-TFO-nsp2	OSCAR	ENSG00000170909	svRNA-TFO-S.2
NAPA	ENSG00000105402	svRNA-TFO-E	PPP6R2	ENSG00000100239	svRNA-TFO-S.1	RRBP1	ENSG00000125844	svRNA-TFO-E
NAV2	ENSG00000166833	svRNA-TFO-nsp2	SEMA4C	ENSG00000168758	svRNA-TFO-E	SERPINB1	ENSG00000021355	svRNA-TFO-S.2
OAT	ENSG00000065154	svRNA-TFO-N	SERPINB6	ENSG00000124570	svRNA-TFO-S.2	SIX5	ENSG00000177045	svRNA-TFO-nsp2
PLXNA2	ENSG00000076356	svRNA-TFO-nsp2	SRGN	ENSG00000122862	svRNA-TFO-S.2	SLC6A9	ENSG00000196517	svRNA-TFO-N
PPP1CB	ENSG00000213639	svRNA-TFO-S.1; svRNA-TFO-nsp2	TBRG4	ENSG00000136270	svRNA-TFO-S.2	SLC9A8	ENSG00000197818	svRNA-TFO-N
PRKCSH	ENSG00000130175	svRNA-TFO-S.1	TNS1	ENSG00000079308	svRNA-TFO-N	SPSB1	ENSG00000171621	svRNA-TFO-N
PSAP	ENSG00000197746	svRNA-TFO-nsp2	TRAK1	ENSG00000182606	svRNA-TFO-E	SVIL	ENSG00000197321	svRNA-TFO-S.2
RAB29	ENSG00000117280	svRNA-TFO-S.1	ZDHHC7	ENSG00000153786	svRNA-TFO-S.2	TEX2	ENSG00000136478	svRNA-TFO-N
RCAN1	ENSG00000159200	svRNA-TFO-N; svRNA-TFO-S.2				TK1	ENSG00000167900	svRNA-TFO-E
RCSD1	ENSG00000198771	svRNA-TFO-nsp2				TOR4A	ENSG00000198113	svRNA-TFO-N
RELB	ENSG00000104856	svRNA-TFO-nsp2				TSPAN9	ENSG00000011105	svRNA-TFO-nsp2
SERPINB1	ENSG00000021355	svRNA-TFO-S.2				UGCG	ENSG00000148154	svRNA-TFO-S.2
SIGMAR1	ENSG00000147955	svRNA-TFO-S.2
SLC25A37	ENSG00000147454	svRNA-TFO-S.1
SPSB1	ENSG00000171621	svRNA-TFO-N
SQLE	ENSG00000104549	svRNA-TFO-S.2
TMBIM6	ENSG00000139644	svRNA-TFO-E
TMED2	ENSG00000086598	svRNA-TFO-nsp3
TMEM164	ENSG00000157600	svRNA-TFO-S.1
TMOD3	ENSG00000138594	svRNA-TFO-N
TNS1	ENSG00000079308	svRNA-TFO-N
TPPP3	ENSG00000159713	svRNA-TFO-E
UGCG	ENSG00000148154	svRNA-TFO-S.2
