# Supplementary material for: Functional Genomic Evidence for Candidate Small Viral RNA-Mediated Epigenetic Interference in SARS-CoV-1 and SARS-CoV-2
Source: Comput Struct Biotechnol J. 2026 Jul 2;35(1):0148. doi: 10.34133/csbj.0148 (PMC13323714; doi:10.34133/csbj.0148)
Supplement: Supplementary 1 — Tables S1 to S6 Figs. S1 to S21 [file csbj.0148.f1.zip › 20260530_Supplemental_Table_S6.xlsx]

## Sheet: SCV2_SCV1_human_combined
Supplemental Table S6: Base-centred counts of above-average short-BLASTN hits to the human genome (GRCh38) in identified regions of interest (nsp2, nsp3, S-ORF, E-ORF, N-ORF and 3'UTR) of SARS-CoV-2 (Wuhan-Hu-1) and SARS-CoV-1 (Tor2), using a multiple-test corrected significance threshold of P-value ≤ .05. (*)Total hit count normalized for host genome length and (**) rolling average for visualiza…
Virus	Region	Location	Human Number hits*	Human Average**	Human Z-score	Human: q-value	Bat: q-value	Pangolin: q-value	Raccoon Dog: q-value	Palm civet: q-value	Malayan porcupine: q-value	Chicken: q-value	San Diego Ring-necked Snake: q-value		Virus	Region	Location	Human Number hits*	Huamn Average**	Human Z-score	Human: q-value	Bat: q-value	Pangolin: q-value	Raccoon Dog: q-value	Palm civet: q-value	Malayan porcupine: q-value	Chicken: q-value	San Diego Ring-necked Snake: q-value
Wuhan-Hu-1	nsp2	1043	2.729	1.87975	3.19948	0.0387515	0.720116	0.70741	0.0635851	0.0696953	0.751989	0.741288	0.17039		Tor2	nsp2	1098	5.457	4.0624	6.58964	5.27423e-09	0.589972	0.708722	0.460636	0.683902	0.710681	0.776773	0.708732
Wuhan-Hu-1	nsp2	1044	3.032	1.80395	3.61668	0.0105768	0.720116	0.70741	0.0635851	0.0696953	0.751989	0.521795	0.17039		Tor2	nsp2	1099	8.792	4.09275	10.8795	1.97256e-25	0.589972	0.708722	0.460636	0.683902	0.710681	0.776773	0.708732
Wuhan-Hu-1	nsp2	1045	3.032	1.7433	3.61668	0.0105768	0.720116	0.70741	0.730979	0.48615	0.751989	0.194716	0.17039		Tor2	nsp2	1100	8.792	4.1534	10.8795	1.97256e-25	0.589972	0.708722	0.723011	0.683902	0.710681	0.776773	0.708732
Wuhan-Hu-1	nsp2	1046	3.032	1.6978	3.61668	0.0105768	0.720116	0.70741	0.730979	0.725725	0.751989	0.521795	0.0282175		Tor2	nsp2	1101	8.792	4.1989	10.8795	1.97256e-25	0.198819	0.708722	0.723011	0.683902	0.710681	0.776773	0.708732
Wuhan-Hu-1	nsp2	1047	3.032	1.6523	3.61668	0.0105768	0.720116	0.70741	0.730979	0.725725	0.751989	0.788312	0.0282175		Tor2	nsp2	1102	8.792	4.2292	10.8795	1.97256e-25	0.198819	0.708722	0.460636	0.683902	0.710681	0.776773	0.708732
Wuhan-Hu-1	nsp2	1048	2.729	1.59165	3.19948	0.0387515	0.720116	0.70741	0.730979	0.725725	0.751989	0.788312	0.694777		Tor2	nsp2	1103	8.792	4.2595	10.8795	1.97256e-25	0.198819	0.708722	0.131803	0.683902	0.710681	0.776773	0.708732
Wuhan-Hu-1	nsp2	1791	3.032	2.8348	3.61668	0.0105768	0.129745	0.70741	0.413061	0.48615	0.000489508	0.788312	0.694777		Tor2	nsp2	1104	9.095	4.27465	11.2693	8.90205e-27	0.198819	0.708722	0.460636	0.683902	0.710681	0.776773	0.708732
Wuhan-Hu-1	nsp2	1792	4.548	2.8803	5.70405	6.58617e-07	0.00663261	0.122268	0.018056	0.207563	1.59298e-07	0.741288	0.17039		Tor2	nsp2	1105	9.398	4.2898	11.6591	1.9744e-28	0.198819	0.708722	0.460636	0.683902	0.710681	0.776773	0.708732
Wuhan-Hu-1	nsp2	1793	5.154	2.9106	6.53844	4.24925e-09	0.000802647	0.122268	0.00396795	0.0696953	1.46212e-08	0.194716	0.61157		Tor2	nsp2	1106	4.244	4.30495	5.02932	2.24309e-05	0.198819	0.708722	0.723011	0.683902	0.710681	0.776773	0.351672
Wuhan-Hu-1	nsp2	1794	5.457	2.9409	6.95564	2.58362e-10	0.0305264	0.043357	0.018056	0.207563	1.59298e-07	0.103984	0.17039		Tor2	nsp2	1107	4.244	4.2898	5.02932	2.24309e-05	0.0444274	0.708722	0.723011	0.683902	0.710681	0.776773	0.351672
Wuhan-Hu-1	nsp2	1795	5.457	2.98635	6.95564	2.58362e-10	0.00663261	0.122268	0.0635851	0.0125488	1.59298e-07	0.194716	0.17039		Tor2	nsp2	1108	3.941	4.01695	4.63957	0.000139221	0.198819	0.708722	0.723011	0.683902	0.710681	0.776773	0.351672
Wuhan-Hu-1	nsp2	1796	5.457	3.01665	6.95564	2.58362e-10	0.000106507	0.0103004	0.0635851	0.0125488	4.65628e-05	0.194716	0.17039		Tor2	nsp2	1134	3.032	1.9101	3.47029	0.0184272	0.198819	2.86184e-08	0.0010303	0.000121417	1.24384e-08	6.47867e-05	0.0358482
Wuhan-Hu-1	nsp2	1797	4.851	3.04695	6.12125	5.55341e-08	0.000106507	0.00232447	0.171006	0.000350418	0.000489508	0.0187087	7.26106e-08		Tor2	nsp2	1135	4.548	1.9101	5.42037	2.99576e-06	0.000376857	2.04342e-13	1.25133e-15	1.53355e-10	3.3138e-21	6.47867e-05	0.0358482
Wuhan-Hu-1	nsp2	1798	4.851	3.0924	6.12125	5.55341e-08	0.000106507	0.00232447	0.018056	5.46295e-05	4.65628e-05	0.00641722	7.32105e-12		Tor2	nsp2	1136	4.851	1.9101	5.81012	5.97422e-07	1.12662e-08	2.04342e-13	7.2864e-19	2.23599e-12	3.3318e-24	4.01192e-05	0.0358482
Wuhan-Hu-1	nsp2	1799	4.244	3.1682	5.28547	6.66609e-06	0.000802647	0.0005081	0.018056	0.000350418	0.000489508	0.0187087	7.32105e-12		Tor2	nsp2	1137	4.548	1.9101	5.42037	2.99576e-06	1.12662e-08	1.76924e-09	7.2864e-19	2.23599e-12	3.3318e-24	6.47867e-05	0.351672
Wuhan-Hu-1	nsp2	1809	2.729	1.334	3.19948	0.0387515	0.00663261	2.35508e-21	0.0635851	0.725725	0.00356657	0.00179327	0.002601		Tor2	nsp2	1138	3.941	1.9101	4.63957	0.000139221	1.12662e-08	2.86184e-08	7.2864e-19	7.0816e-09	3.3138e-21	0.0438096	0.708732
Wuhan-Hu-1	nsp2	2213	3.032	1.30365	3.61668	0.0105768	0.000802647	0.122268	0.730979	0.0696953	0.0900367	0.741288	0.694777		Tor2	nsp2	1139	3.941	1.89495	4.63957	0.000139221	1.12662e-08	1.09006e-06	7.2864e-19	7.0816e-09	3.3318e-24	0.0438096	0.708732
Wuhan-Hu-1	nsp2	2214	2.729	1.3188	3.19948	0.0387515	0.00663261	0.122268	0.730979	0.0696953	0.0900367	0.741288	0.694777		Tor2	nsp2	1140	3.032	1.84945	3.47029	0.0184272	4.71646e-07	0.000447043	7.2864e-19	2.56655e-07	3.3318e-24	0.0438096	0.708732
Wuhan-Hu-1	nsp2	2215	2.729	1.3188	3.19948	0.0387515	0.0305264	0.122268	0.730979	0.207563	0.0900367	0.741288	0.694777		Tor2	nsp2	1141	3.032	1.80395	3.47029	0.0184272	0.00568051	0.000447043	1.99136e-05	0.000121417	2.60226e-18	0.123677	0.708732
Wuhan-Hu-1	nsp2	2217	2.729	1.3491	3.19948	0.0387515	0.720116	0.295936	0.730979	0.207563	0.252929	0.788312	0.694777		Tor2	nsp2	2088	4.548	1.9253	5.42037	2.99576e-06	0.711703	0.708722	0.723011	0.683902	0.710681	0.776773	0.708732
Wuhan-Hu-1	nsp2	2414	5.457	2.80425	6.95564	2.58362e-10	0.720116	0.70741	0.730979	0.725725	0.751989	0.788312	0.694777		Tor2	nsp2	2089	4.548	1.94045	5.42037	2.99576e-06	0.711703	0.708722	0.723011	0.683902	0.710681	0.776773	0.351672
Wuhan-Hu-1	nsp2	2415	5.457	2.83455	6.95564	2.58362e-10	0.720116	0.70741	0.730979	0.725725	0.751989	0.788312	0.694777		Tor2	nsp2	2090	4.548	1.9556	5.42037	2.99576e-06	0.711703	0.708722	0.723011	0.683902	0.710681	0.776773	0.351672
Wuhan-Hu-1	nsp2	2416	5.457	2.86485	6.95564	2.58362e-10	0.720116	0.70741	0.730979	0.725725	0.751989	0.788312	0.694777		Tor2	nsp2	2091	4.548	1.97075	5.42037	2.99576e-06	0.711703	0.708722	0.723011	0.683902	0.710681	0.776773	0.351672
Wuhan-Hu-1	nsp2	2417	5.457	2.89515	6.95564	2.58362e-10	0.720116	0.70741	0.730979	0.725725	0.751989	0.788312	0.694777		Tor2	nsp2	2092	4.548	1.9859	5.42037	2.99576e-06	0.711703	0.708722	0.723011	0.683902	0.710681	0.776773	0.708732
Wuhan-Hu-1	nsp2	2418	5.457	2.9103	6.95564	2.58362e-10	0.720116	0.70741	0.730979	0.725725	0.751989	0.788312	0.694777		Tor2	nsp2	2093	4.548	1.9859	5.42037	2.99576e-06	0.711703	0.708722	0.723011	0.683902	0.710681	0.776773	0.708732
Wuhan-Hu-1	nsp2	2419	5.457	2.9406	6.95564	2.58362e-10	0.720116	0.70741	0.730979	0.725725	0.751989	0.788312	0.694777		Tor2	nsp2	2094	4.548	2.0162	5.42037	2.99576e-06	0.711703	0.708722	0.460636	0.683902	0.710681	0.776773	0.708732
Wuhan-Hu-1	nsp2	2420	5.76	2.9709	7.37284	3.99623e-11	0.720116	0.70741	0.730979	0.725725	0.751989	0.788312	0.694777		Tor2	nsp2	2095	4.851	2.0465	5.81012	5.97422e-07	0.711703	0.0322545	0.460636	0.683902	0.710681	0.776773	0.708732
Wuhan-Hu-1	nsp2	2421	5.76	3.0012	7.37284	3.99623e-11	0.720116	0.70741	0.730979	0.725725	0.751989	0.788312	0.694777		Tor2	nsp3	3189	72.156	43.8239	19.2877	1.96627e-80	3.50659e-28	7.6102e-30	2.06256e-43	9.54603e-23	2.14554e-86	3.91487e-23	0.65215
Wuhan-Hu-1	nsp2	2422	5.76	3.0315	7.37284	3.99623e-11	0.720116	0.70741	0.730979	0.725725	0.751989	0.788312	0.694777		Tor2	nsp3	3190	84.283	43.8391	22.5535	5.10945e-110	1.24142e-41	2.75507e-44	1.74355e-61	4.75455e-67	4.08647e-111	4.74511e-31	0.65215
Wuhan-Hu-1	nsp2	2423	5.76	3.04665	7.37284	3.99623e-11	0.720116	0.70741	0.730979	0.725725	0.751989	0.788312	0.694777		Tor2	nsp3	3191	90.952	43.8693	24.3495	3.38403e-128	3.74007e-55	7.76413e-47	1.06793e-77	1.39295e-79	1.95519e-132	6.40332e-93	0.65215
Wuhan-Hu-1	nsp2	2649	3.032	1.37945	3.61668	0.0105768	0.0305264	0.122268	0.00396795	0.00207201	4.65628e-05	0.521795	0.694777		Tor2	nsp3	3192	92.468	43.9149	24.7578	1.84334e-132	4.93465e-60	2.25885e-52	3.38499e-88	3.08166e-86	4.46349e-138	6.40332e-93	0.65215
Wuhan-Hu-1	nsp2	2650	3.032	1.3946	3.61668	0.0105768	0.0305264	0.0103004	0.00396795	5.46295e-05	4.65628e-05	0.521795	0.694777		Tor2	nsp3	3193	92.771	43.9451	24.8394	3.23822e-133	4.93465e-60	3.49358e-58	3.38499e-88	4.09345e-88	1.31994e-138	5.28361e-120	0.65215
Wuhan-Hu-1	nsp2	2651	3.032	1.40975	3.61668	0.0105768	0.0305264	0.0103004	0.00396795	0.000350418	4.65628e-05	0.521795	0.694777		Tor2	nsp3	3194	92.771	43.9755	24.8394	3.23822e-133	4.93465e-60	3.49358e-58	3.38499e-88	8.28066e-89	4.37581e-139	5.87495e-122	0.65215
Wuhan-Hu-1	nsp2	2652	2.729	1.4249	3.19948	0.0387515	0.0305264	0.0103004	0.018056	0.00207201	4.65628e-05	0.322644	0.694777		Tor2	nsp3	3195	92.771	43.9603	24.8394	3.23822e-133	8.1637e-59	3.49358e-58	1.13618e-84	1.65401e-89	4.22978e-140	7.0202e-124	0.65215
Wuhan-Hu-1	nsp3	3184	4.548	2.4256	4.38569	0.000518943	0.737997	0.608771	0.00197883	0.718893	5.24538e-06	0.000802436	0.679366		Tor2	nsp3	3196	90.346	43.9451	24.1863	1.48998e-126	5.56748e-54	2.75507e-44	4.68324e-76	4.09345e-88	1.22543e-133	5.61685e-130	0.65215
Wuhan-Hu-1	nsp3	3185	4.548	2.44075	4.38569	0.000518943	0.737997	0.608771	1.84938e-05	0.718893	4.64675e-07	6.04307e-05	0.679366		Tor2	nsp3	3197	83.07	43.9299	22.2268	6.8104e-107	2.57051e-49	7.6102e-30	1.67609e-58	1.04001e-78	8.0292e-113	8.9588e-71	0.65215
Wuhan-Hu-1	nsp3	3186	4.851	2.44075	4.71518	0.000121475	0.737997	0.608771	1.38111e-06	0.718893	2.09507e-10	3.22593e-06	0.018228		Tor2	nsp3	3198	76.703	43.7631	20.5122	5.36934e-91	1.52692e-36	3.2706e-15	3.74738e-42	2.22132e-65	6.64231e-96	3.34029e-57	0.65215
Wuhan-Hu-1	nsp3	3187	4.244	2.4256	4.05511	0.00203049	0.737997	0.608771	1.84938e-05	0.718893	1.22503e-11	6.04307e-05	2.13658e-05		Tor2	S-ORF	21498	10.914	10.414	6.92515	5.86072e-10	4.46936e-12	0.53145	0.010253	1.47996e-12	0.000159996	0.687059	0.589035
Wuhan-Hu-1	nsp3	3188	4.548	2.3801	4.38569	0.000518943	0.737997	0.608771	1.84938e-05	0.718893	2.09507e-10	0.000802436	2.13658e-05		Tor2	S-ORF	21499	11.824	10.7627	7.53735	6.951e-12	2.74879e-15	0.53145	2.11166e-05	4.05806e-16	5.58467e-06	0.0558051	0.589035
Wuhan-Hu-1	nsp3	3189	4.548	2.3346	4.38569	0.000518943	0.737997	0.608771	1.84938e-05	0.718893	2.09507e-10	0.00260829	5.33257e-08		Tor2	S-ORF	21500	18.494	11.0658	12.0245	7.10773e-31	3.23682e-33	0.53145	1.01092e-18	2.9782e-63	5.62396e-27	6.11688e-05	0.481182
Wuhan-Hu-1	nsp3	3190	4.548	2.2891	4.38569	0.000518943	0.465474	0.608771	1.84938e-05	0.718893	4.64675e-07	0.00712992	1.67978e-09		Tor2	S-ORF	21501	20.01	11.2174	13.0444	2.1474e-36	2.36295e-36	0.53145	1.2884e-20	9.41812e-69	5.95135e-34	6.11688e-05	0.215367
Wuhan-Hu-1	nsp3	3248	4.851	2.30415	4.71518	0.000121475	0.737997	0.608771	0.741605	0.718893	0.716175	0.766966	0.679366		Tor2	S-ORF	21502	20.616	11.2781	13.4521	1.12778e-38	7.77859e-35	0.53145	6.35044e-27	1.39183e-72	3.6266e-32	1.20192e-05	0.140612
Wuhan-Hu-1	nsp3	3249	4.851	2.3193	4.71518	0.000121475	0.737997	0.608771	0.741605	0.718893	0.716175	0.766966	0.679366		Tor2	S-ORF	21503	22.435	11.3085	14.6758	5.78505e-46	7.77859e-35	0.53145	1.00959e-31	2.12239e-76	2.04478e-30	9.54282e-10	0.0284645
Wuhan-Hu-1	nsp3	3250	5.457	2.33445	5.37417	4.40132e-06	0.737997	0.608771	0.741605	0.718893	0.716175	0.766966	0.679366		Tor2	S-ORF	21504	22.738	11.2478	14.8796	4.20956e-47	1.17591e-37	0.53145	1.26111e-40	6.46429e-67	7.20127e-42	9.90208e-11	0.00259227
Wuhan-Hu-1	nsp3	3251	5.457	2.33445	5.37417	4.40132e-06	0.737997	0.608771	0.741605	0.718893	0.716175	0.766966	0.679366		Tor2	S-ORF	21505	23.648	11.172	15.4918	7.42046e-51	2.36295e-36	0.53145	4.35319e-38	4.43898e-65	1.00991e-45	9.90208e-11	0.00506878
Wuhan-Hu-1	nsp3	3252	5.457	2.3496	5.37417	4.40132e-06	0.737997	0.608771	0.741605	0.718893	0.716175	0.766966	0.679366		Tor2	S-ORF	21506	21.222	11.0507	13.8598	5.22965e-41	1.2511e-31	0.53145	1.59912e-35	1.81151e-52	7.83702e-44	3.22488e-10	0.00968016
Wuhan-Hu-1	nsp3	3253	5.76	2.36475	5.70366	7.43737e-07	0.737997	0.608771	0.741605	0.718893	0.716175	0.766966	0.679366		Tor2	S-ORF	21507	16.068	10.8991	10.3925	5.61731e-23	4.46936e-12	0.53145	1.01092e-18	1.39742e-23	2.33402e-25	9.54282e-10	0.00968016
Wuhan-Hu-1	nsp3	3254	5.76	2.3799	5.70366	7.43737e-07	0.737997	0.608771	0.741605	0.718893	0.716175	0.766966	0.679366		Tor2	S-ORF	21508	9.095	10.3837	5.70143	9.32605e-07	0.0166248	0.53145	6.99104e-05	0.000252191	8.41968e-07	9.67731e-09	0.140612
Wuhan-Hu-1	nsp3	3255	5.457	2.4102	5.37417	4.40132e-06	0.737997	0.608771	0.741605	0.718893	0.716175	0.766966	0.679366		Tor2	S-ORF	21509	6.973	9.8228	4.27388	0.00100534	0.219933	0.53145	0.000213061	0.0828789	0.000725367	0.000261696	0.140612
Wuhan-Hu-1	nsp3	3525	3.638	1.7584	3.39613	0.0216736	0.737997	0.608771	0.741605	0.718893	0.716175	0.766966	0.679366		Tor2	S-ORF	21510	6.063	8.9284	3.66168	0.00925611	0.43141	0.53145	0.010253	0.163398	0.0330592	0.000545928	0.140612
Wuhan-Hu-1	nsp3	3526	3.941	1.77355	3.72562	0.00719525	0.737997	0.608771	0.741605	0.718893	0.716175	0.766966	0.679366		Tor2	S-ORF	21668	6.367	5.06305	3.8662	0.00484345	0.0449668	0.53145	0.0468902	0.556723	0.000159996	0.0048493	0.589035
Wuhan-Hu-1	nsp3	3527	3.941	1.7887	3.72562	0.00719525	0.737997	0.608771	0.741605	0.718893	0.716175	0.766966	0.679366		Tor2	S-ORF	21669	7.276	5.0479	4.47772	0.000444182	0.0166248	0.53145	0.0468902	0.0828789	8.41968e-07	0.000261696	1.97076e-28
Wuhan-Hu-1	nsp3	3570	7.883	3.3956	8.01227	1.82527e-13	0.737997	0.608771	0.741605	0.718893	0.716175	0.766966	0.679366		Tor2	S-ORF	21670	8.792	5.0782	5.49759	2.78982e-06	0.000432845	0.53145	0.0223686	0.0161738	1.19957e-07	2.67411e-05	1.31428e-39
Wuhan-Hu-1	nsp3	3571	7.883	3.3956	8.01227	1.82527e-13	0.737997	0.608771	0.741605	0.718893	0.716175	0.766966	0.679366		Tor2	S-ORF	21671	10.005	5.0782	6.31363	2.56757e-08	2.676e-05	0.53145	0.010253	0.00220368	7.96588e-13	1.20192e-05	1.36242e-40
Wuhan-Hu-1	nsp3	3572	7.883	3.38045	8.01227	1.82527e-13	0.737997	0.608771	0.741605	0.718893	0.716175	0.766966	0.679366		Tor2	S-ORF	21672	10.005	5.0782	6.31363	2.56757e-08	0.00011537	0.53145	0.00442075	0.00220368	7.96588e-13	1.20192e-05	1.36242e-40
Wuhan-Hu-1	nsp3	3573	7.883	3.3653	8.01227	1.82527e-13	0.737997	0.608771	0.741605	0.718893	0.716175	0.766966	0.679366		Tor2	S-ORF	21673	10.308	5.09335	6.51747	8.98079e-09	0.000432845	0.53145	0.00442075	0.00220368	1.08416e-11	2.09742e-06	1.36242e-40
Wuhan-Hu-1	nsp3	3574	8.186	3.35015	8.34176	1.64265e-14	0.737997	0.608771	0.741605	0.718893	0.716175	0.766966	0.679366		Tor2	S-ORF	21674	9.398	5.09335	5.90528	2.88381e-07	0.00155853	0.53145	0.0223686	0.0394778	1.19957e-07	5.35962e-06	1.3047e-36
Wuhan-Hu-1	nsp3	3575	8.186	3.335	8.34176	1.64265e-14	0.737997	0.608771	0.741605	0.718893	0.716175	0.766966	0.679366		Tor2	S-ORF	21675	7.579	5.0479	4.68156	0.000178792	0.0166248	0.53145	0.0942299	0.163398	3.32221e-05	0.0320379	9.55406e-36
Wuhan-Hu-1	nsp3	3576	8.186	3.31985	8.34176	1.64265e-14	0.737997	0.608771	0.741605	0.718893	0.716175	0.766966	0.679366		Tor2	S-ORF	21676	6.67	4.95695	4.07004	0.00227073	0.0449668	0.53145	0.181258	0.556723	0.0100489	0.0558051	6.62611e-34
Wuhan-Hu-1	nsp3	3577	8.186	3.28955	8.34176	1.64265e-14	0.737997	0.608771	0.741605	0.718893	0.716175	0.766966	0.679366		Tor2	S-ORF	22049	5.76	3.9715	3.45784	0.0179978	0.671898	0.53145	0.0942299	0.642441	0.000159996	0.0986756	0.589035
Wuhan-Hu-1	nsp3	5091	8.186	3.89575	8.34176	1.64265e-14	6.5056e-18	0.608771	7.34054e-08	1.21659e-08	0.301826	0.766966	0.679366		Tor2	S-ORF	22050	5.76	4.1534	3.45784	0.0179978	0.671898	0.53145	0.0942299	0.642441	0.000159996	0.0558051	0.481182
Wuhan-Hu-1	nsp3	5092	8.489	3.8351	8.67125	1.5587e-15	3.15177e-16	0.571345	1.38111e-06	5.48697e-06	0.301826	0.766966	0.679366		Tor2	S-ORF	22051	6.67	4.35045	4.07004	0.00227073	0.0971057	0.53145	0.0468902	0.556723	5.58467e-06	0.0320379	0.335983
Wuhan-Hu-1	nsp3	5093	7.883	3.7593	8.01227	1.82527e-13	1.71252e-14	0.608771	1.84938e-05	5.48697e-06	0.624737	0.766966	0.679366		Tor2	S-ORF	22052	6.367	4.53235	3.8662	0.00484345	0.0449668	0.53145	0.0942299	0.325328	1.19957e-07	0.00912619	0.215367
Wuhan-Hu-1	nsp3	5094	7.579	3.6835	7.68169	2.18125e-12	8.51649e-13	0.608771	0.000229895	5.48697e-06	0.624737	0.766966	0.679366		Tor2	S-ORF	22053	6.063	4.60815	3.66168	0.00925611	0.00011537	0.53145	0.0942299	0.0828789	7.96588e-13	0.0048493	0.140612
Wuhan-Hu-1	nsp3	5095	7.579	3.59255	7.68169	2.18125e-12	8.11049e-07	0.608771	0.010441	5.48697e-06	0.716175	0.766966	0.679366		Tor2	S-ORF	22054	6.063	4.6233	3.66168	0.00925611	0.00011537	0.53145	0.0223686	0.0394778	7.96588e-13	0.000545928	0.0907213
Wuhan-Hu-1	nsp3	5096	7.276	3.5016	7.3522	2.37015e-11	1.31597e-05	0.608771	0.010441	5.48697e-06	0.716175	0.766966	0.679366		Tor2	S-ORF	22055	7.883	4.593	4.88607	7.17786e-05	0.000432845	0.53145	0.00169646	0.0161738	7.55578e-14	0.000545928	0.0907213
Wuhan-Hu-1	nsp3	5097	6.67	3.4258	6.69322	2.05466e-09	1.31597e-05	0.608771	0.010441	5.48697e-06	0.716175	0.766966	0.679366		Tor2	S-ORF	22056	7.579	4.6233	4.68156	0.000178792	0.000432845	0.53145	0.00169646	0.163398	7.96588e-13	0.00117286	0.215367
Wuhan-Hu-1	nsp3	5098	6.67	3.36515	6.69322	2.05466e-09	1.31597e-05	0.608771	0.010441	5.48697e-06	0.716175	0.766966	0.679366		Tor2	S-ORF	22057	6.063	4.6233	3.66168	0.00925611	0.0971057	0.53145	0.351936	0.642441	8.41968e-07	0.00244892	0.140612
Wuhan-Hu-1	nsp3	5115	4.851	3.07715	4.71518	0.000121475	8.11049e-07	0.608771	0.0482596	0.00688135	0.716175	3.22593e-06	0.000253677		Tor2	S-ORF	22520	5.76	4.10795	3.45784	0.0179978	0.671898	0.53145	4.21042e-07	0.0828789	0.0330592	2.67411e-05	0.589035
Wuhan-Hu-1	nsp3	5116	5.76	3.0923	5.70366	7.43737e-07	0.000141803	0.608771	0.182263	1.21659e-08	0.624737	3.22593e-06	2.13658e-05		Tor2	S-ORF	22522	5.457	4.18375	3.254	0.0357305	0.671898	0.53145	0.0223686	0.556723	0.000159996	0.687059	0.589035
Wuhan-Hu-1	nsp3	5117	6.063	3.0923	6.03315	1.23454e-07	8.11049e-07	0.608771	0.182263	1.21659e-08	0.0342933	3.22593e-06	0.000253677		Tor2	S-ORF	22524	5.457	3.92605	3.254	0.0357305	0.671898	0.53145	0.181258	0.642441	0.0100489	0.687059	0.589035
Wuhan-Hu-1	nsp3	5118	6.367	3.07715	6.36373	1.79534e-08	4.07819e-08	0.608771	0.182263	5.48697e-06	0.00935	3.22593e-06	0.000253677		Tor2	S-ORF	22525	6.367	3.74415	3.8662	0.00484345	0.671898	0.53145	0.0468902	0.642441	0.00282701	0.687059	0.589035
Wuhan-Hu-1	nsp3	5119	6.063	3.0468	6.03315	1.23454e-07	1.80285e-09	0.608771	0.010441	7.86239e-05	0.000347931	0.000802436	1.35e-06		Tor2	S-ORF	22526	6.367	3.56225	3.8662	0.00484345	0.671898	0.53145	0.0468902	0.642441	0.00282701	0.687059	0.589035
Wuhan-Hu-1	nsp3	5120	6.063	2.98615	6.03315	1.23454e-07	1.80285e-09	0.608771	0.010441	7.86239e-05	0.00201721	0.000231182	1.35e-06		Tor2	S-ORF	22527	6.063	3.41065	3.66168	0.00925611	0.671898	0.53145	0.181258	0.642441	0.00282701	0.687059	0.589035
Wuhan-Hu-1	nsp3	5121	6.063	2.9255	6.03315	1.23454e-07	4.44389e-11	0.571345	0.010441	7.86239e-05	0.000347931	1.52602e-05	1.35e-06		Tor2	S-ORF	22799	6.67	4.35065	4.07004	0.00227073	0.000432845	0.53145	3.0344e-15	4.84073e-06	0.68529	0.687059	0.000251051
Wuhan-Hu-1	nsp3	5122	6.063	2.86485	6.03315	1.23454e-07	4.07819e-08	0.571345	0.000229895	5.48697e-06	0.000347931	6.04307e-05	2.13658e-05		Tor2	S-ORF	22800	10.005	4.39615	6.31363	2.56757e-08	1.47442e-07	0.53145	1.4744e-21	1.47996e-12	0.68529	0.687059	3.32133e-07
Wuhan-Hu-1	nsp3	5123	3.941	2.8042	3.72562	0.00719525	0.000141803	0.608771	0.00197883	0.0343273	0.00935	6.04307e-05	0.0936222		Tor2	S-ORF	22801	10.005	4.42645	6.31363	2.56757e-08	1.47442e-07	0.53145	1.2884e-20	2.33886e-13	0.467822	0.624686	4.16251e-08
Wuhan-Hu-1	nsp3	5868	3.638	2.30415	3.39613	0.0216736	0.00115017	0.608771	0.451421	0.718893	0.301826	0.766966	0.679366		Tor2	S-ORF	22802	10.005	4.4416	6.31363	2.56757e-08	1.47442e-07	0.53145	1.69189e-22	3.54663e-10	0.467822	0.624686	4.16251e-08
Wuhan-Hu-1	nsp3	5869	3.638	2.45575	3.39613	0.0216736	0.00115017	0.608771	0.182263	0.718893	0.301826	0.747928	0.679366		Tor2	S-ORF	22803	9.398	4.4719	5.90528	2.88381e-07	3.16627e-09	0.53145	1.4744e-21	6.51498e-11	0.68529	0.452299	4.16251e-08
Wuhan-Hu-1	nsp3	5870	3.638	2.60735	3.39613	0.0216736	0.00115017	0.608771	0.010441	0.718893	0.104367	0.312359	0.679366		Tor2	S-ORF	22804	9.398	4.48705	5.90528	2.88381e-07	3.16627e-09	0.53145	1.01092e-18	3.54663e-10	0.68529	0.624686	4.16251e-08
Wuhan-Hu-1	nsp3	5871	3.638	2.668	3.39613	0.0216736	0.00115017	0.608771	0.0482596	0.418336	0.301826	0.312359	0.679366		Tor2	S-ORF	22805	8.792	4.5022	5.49759	2.78982e-06	9.01965e-07	0.53145	7.62633e-18	1.96082e-09	0.68529	0.687059	3.32133e-07
Wuhan-Hu-1	nsp3	5873	4.244	2.77415	4.05511	0.00203049	0.0412994	0.608771	0.0482596	0.153548	0.0342933	0.747928	0.679366		Tor2	S-ORF	22806	6.973	4.51735	4.27388	0.00100534	0.00155853	0.53145	4.21042e-07	1.18981e-06	0.68529	0.687059	0.00506878
Wuhan-Hu-1	nsp3	5874	3.638	2.75895	3.39613	0.0216736	0.0412994	0.608771	0.0482596	0.153548	0.104367	0.747928	0.679366		Tor2	S-ORF	22807	5.457	4.48705	3.254	0.0357305	0.00545239	0.53145	0.00169646	0.000804713	0.68529	0.687059	0.0521722
Wuhan-Hu-1	nsp3	5875	3.941	2.7286	3.72562	0.00719525	0.737997	0.608771	7.34054e-08	4.12339e-10	0.104367	0.500248	0.679366		Tor2	S-ORF	23929	5.76	2.5618	3.45784	0.0179978	0.671898	0.53145	0.649685	0.642441	0.68529	0.687059	0.589035
Wuhan-Hu-1	nsp3	6510	7.579	5.01745	7.68169	2.18125e-12	8.51649e-13	0.608771	0.010441	1.21659e-08	5.24538e-06	0.0388046	2.13658e-05		Tor2	S-ORF	23930	5.76	2.6073	3.45784	0.0179978	0.671898	0.53145	0.649685	0.642441	0.68529	0.687059	0.589035
Wuhan-Hu-1	nsp3	6511	9.398	5.19935	9.65972	1.86337e-19	8.51649e-13	0.608771	0.000229895	1.21659e-08	4.64675e-07	0.0388046	4.14631e-17		Tor2	S-ORF	23931	6.063	2.6528	3.66168	0.00925611	0.671898	0.53145	0.649685	0.642441	0.68529	0.687059	0.589035
Wuhan-Hu-1	nsp3	6512	9.398	5.2903	9.65972	1.86337e-19	1.71252e-14	0.608771	1.38111e-06	4.12339e-10	5.37812e-08	0.0180192	1.17524e-21		Tor2	S-ORF	23932	6.063	2.6983	3.66168	0.00925611	0.671898	0.53145	0.649685	0.642441	0.68529	0.687059	0.589035
Wuhan-Hu-1	nsp3	6513	9.398	5.38125	9.65972	1.86337e-19	1.71252e-14	0.608771	1.38111e-06	1.26121e-11	2.09507e-10	0.0180192	1.17524e-21		Tor2	S-ORF	23933	6.063	2.71345	3.66168	0.00925611	0.671898	0.53145	0.649685	0.642441	0.68529	0.687059	0.589035
Wuhan-Hu-1	nsp3	6514	10.914	5.45705	11.3083	1.16147e-26	3.15177e-16	0.571345	7.34054e-08	4.12339e-10	3.74542e-09	0.087375	2.75657e-29		Tor2	S-ORF	23934	5.76	2.7286	3.45784	0.0179978	0.671898	0.53145	0.649685	0.642441	0.68529	0.687059	0.589035
Wuhan-Hu-1	nsp3	6515	11.217	5.5177	11.6378	7.72851e-28	8.51649e-13	0.571345	8.32098e-11	4.12339e-10	5.37812e-08	0.0388046	2.75657e-29		Tor2	S-ORF	24036	6.973	6.13925	4.27388	0.00100534	0.671898	0.53145	0.649685	0.642441	0.68529	0.687059	0.589035
Wuhan-Hu-1	nsp3	6516	10.914	5.548	11.3083	1.16147e-26	4.44389e-11	0.608771	2.11259e-12	1.21659e-08	5.37812e-08	0.00712992	1.25282e-26		Tor2	S-ORF	24037	7.276	6.1089	4.47772	0.000444182	0.671898	0.53145	0.649685	0.642441	0.68529	0.687059	0.589035
Wuhan-Hu-1	nsp3	6517	9.702	5.53285	9.9903	1.22589e-20	1.31597e-05	0.608771	3.629e-14	4.12339e-10	3.74542e-09	0.00712992	5.12683e-24		Tor2	S-ORF	24038	6.973	5.94215	4.27388	0.00100534	0.671898	0.53145	0.649685	0.642441	0.68529	0.687059	0.589035
Wuhan-Hu-1	nsp3	6518	5.76	5.45705	5.70366	7.43737e-07	0.465474	0.608771	7.34054e-08	0.000864152	0.00935	0.500248	4.73974e-15		Tor2	S-ORF	24039	7.579	5.7754	4.68156	0.000178792	0.671898	0.53145	0.649685	0.642441	0.68529	0.687059	0.589035
Wuhan-Hu-1	nsp3	6519	4.851	5.2903	4.71518	0.000121475	0.465474	0.608771	3.629e-14	0.418336	0.0342933	0.747928	1.17524e-21		Tor2	S-ORF	24040	16.068	5.56315	10.3925	5.61731e-23	0.671898	0.53145	0.649685	0.642441	0.68529	0.687059	0.589035
Wuhan-Hu-1	nsp3	6521	3.638	4.44145	3.39613	0.0216736	0.737997	0.608771	3.12049e-09	0.718893	0.0342933	0.183222	4.14631e-17		Tor2	S-ORF	24041	15.765	5.3206	10.1886	4.1996e-22	0.671898	0.53145	0.649685	0.642441	0.68529	0.687059	0.589035
Wuhan-Hu-1	nsp3	6909	5.457	2.4405	5.37417	4.40132e-06	0.465474	0.608771	0.010441	0.153548	0.716175	0.183222	0.679366		Tor2	S-ORF	24042	14.552	5.1387	9.37258	1.21224e-18	0.671898	0.53145	0.649685	0.642441	0.68529	0.687059	0.589035
Wuhan-Hu-1	nsp3	6910	5.76	2.4102	5.70366	7.43737e-07	0.0412994	0.608771	0.010441	0.153548	0.716175	0.183222	0.679366		Tor2	S-ORF	24043	13.34	4.9871	8.55722	1.81524e-15	0.671898	0.53145	0.649685	0.642441	0.68529	0.687059	0.589035
Wuhan-Hu-1	nsp3	6911	5.76	2.4102	5.70366	7.43737e-07	0.00807265	0.608771	0.010441	0.418336	0.716175	0.087375	0.679366		Tor2	E-ORF	26172	3.335	2.25855	3.15374	0.0232724	0.00753122	0.000863469	0.00820359	0.00440222	0.00393589	0.0141719	0.219257
Wuhan-Hu-1	nsp3	6912	5.76	2.4102	5.70366	7.43737e-07	0.00807265	0.608771	0.010441	0.0343273	0.716175	0.0388046	0.0936222		Tor2	E-ORF	26173	5.457	2.25855	5.34586	1.73225e-06	1.10092e-05	0.000122454	5.15333e-06	3.2641e-06	5.81859e-06	0.000498272	0.000643533
Wuhan-Hu-1	nsp3	6913	5.76	2.42535	5.70366	7.43737e-07	0.00807265	0.608771	0.00197883	0.0343273	0.716175	0.0388046	0.00280963		Tor2	E-ORF	26174	5.457	2.25855	5.34586	1.73225e-06	1.10092e-05	0.000122454	5.15333e-06	3.2641e-06	5.81859e-06	0.000260752	0.000643533
Wuhan-Hu-1	nsp3	6914	4.244	2.45565	4.05511	0.00203049	0.00115017	0.608771	0.00197883	0.0343273	0.716175	0.0388046	0.018228		Tor2	E-ORF	26175	5.457	2.25855	5.34586	1.73225e-06	1.10092e-05	0.000122454	5.15333e-06	3.2641e-06	1.20086e-06	0.000260752	5.75311e-05
Wuhan-Hu-1	nsp3	6943	3.941	2.956	3.72562	0.00719525	0.737997	0.608771	0.741605	0.153548	0.624737	0.766966	0.0936222		Tor2	E-ORF	26176	5.457	2.25855	5.34586	1.73225e-06	1.10092e-05	2.0476e-05	5.15333e-06	3.2641e-06	1.20086e-06	0.000155143	5.75311e-05
Wuhan-Hu-1	nsp3	6947	3.638	3.244	3.39613	0.0216736	0.0412994	0.608771	0.182263	0.718893	0.104367	0.766966	2.13658e-05		Tor2	E-ORF	26177	5.457	2.25855	5.34586	1.73225e-06	4.22015e-06	2.0476e-05	5.15333e-06	3.2641e-06	1.20086e-06	0.000155143	5.75311e-05
Wuhan-Hu-1	nsp3	6949	4.244	3.1985	4.05511	0.00203049	0.1567	0.608771	0.010441	0.718893	0.0342933	0.766966	1.67978e-09		Tor2	E-ORF	26178	5.457	2.25855	5.34586	1.73225e-06	4.22015e-06	2.0476e-05	5.15333e-06	1.55836e-05	1.20086e-06	0.000155143	5.75311e-05
Wuhan-Hu-1	nsp3	6950	4.244	3.153	4.05511	0.00203049	0.1567	0.608771	0.0482596	0.718893	0.0342933	0.766966	5.33257e-08		Tor2	E-ORF	26179	3.638	2.25855	3.46675	0.00869205	0.00193027	0.153957	0.225097	0.00440222	0.0133584	0.000498272	0.000643533
Wuhan-Hu-1	nsp3	7179	6.973	3.2742	7.02271	2.26742e-10	0.737997	0.608771	0.741605	0.718893	0.716175	0.766966	0.679366		Tor2	N-ORF/3'UTR	29211	29.408	12.3998	11.7944	5.6669e-30	1.50618e-16	2.98882e-34	8.16523e-15	0.000542194	2.91032e-30	0.676784	0.59735
Wuhan-Hu-1	nsp3	7180	6.973	3.28935	7.02271	2.26742e-10	0.737997	0.608771	0.741605	0.718893	0.716175	0.766966	0.679366		Tor2	N-ORF/3'UTR	29212	30.014	12.4301	12.0422	8.69286e-31	1.90931e-18	1.21543e-35	1.37794e-39	6.5636e-38	2.91032e-30	0.676784	0.59735
Wuhan-Hu-1	nsp3	7181	6.973	3.2742	7.02271	2.26742e-10	0.737997	0.608771	0.741605	0.718893	0.716175	0.766966	0.679366		Tor2	N-ORF/3'UTR	29213	29.408	12.4452	11.7944	5.6669e-30	1.90931e-18	1.21543e-35	1.37794e-39	1.5962e-37	2.91032e-30	0.676784	0.59735
Wuhan-Hu-1	nsp3	7182	6.67	3.259	6.69322	2.05466e-09	0.737997	0.608771	0.741605	0.718893	0.716175	0.766966	0.679366		Tor2	N-ORF/3'UTR	29214	29.711	12.4452	11.9183	1.93684e-30	1.39217e-17	5.44989e-36	6.55633e-40	3.8283e-37	1.88249e-30	0.676784	0.59735
Wuhan-Hu-1	nsp3	7183	6.973	3.2438	7.02271	2.26742e-10	0.737997	0.608771	0.741605	0.718893	0.716175	0.766966	0.679366		Tor2	N-ORF/3'UTR	29215	30.014	12.4301	12.0422	8.69286e-31	1.39217e-17	5.44989e-36	6.55633e-40	3.8283e-37	2.91032e-30	0.676784	0.59735
Wuhan-Hu-1	nsp3	7184	7.276	3.2286	7.3522	2.37015e-11	0.737997	0.608771	0.741605	0.718893	0.716175	0.766966	0.679366		Tor2	N-ORF/3'UTR	29216	29.711	12.4301	11.9183	1.93684e-30	1.20026e-14	1.21543e-35	1.87842e-38	6.75967e-36	2.91032e-30	0.676784	0.59735
Wuhan-Hu-1	nsp3	7185	7.276	3.2438	7.3522	2.37015e-11	0.737997	0.608771	0.741605	0.718893	0.716175	0.766966	0.679366		Tor2	N-ORF/3'UTR	29217	28.802	12.4301	11.5467	7.82053e-29	1.34172e-15	7.86139e-31	3.43979e-36	1.01145e-32	2.91032e-30	0.676784	0.59735
Wuhan-Hu-1	nsp3	7186	6.063	3.2893	6.03315	1.23454e-07	0.737997	0.608771	0.741605	0.718893	0.716175	0.766966	0.679366		Tor2	N-ORF/3'UTR	29218	28.802	12.4149	11.5467	7.82053e-29	1.34172e-15	7.86139e-31	3.43979e-36	3.722e-32	2.65047e-29	0.676784	0.59735
Wuhan-Hu-1	nsp3	7205	3.638	2.06165	3.39613	0.0216736	0.737997	0.0306706	0.741605	0.718893	0.716175	0.766966	0.679366		Tor2	N-ORF/3'UTR	29233	9.095	3.2439	3.48973	0.0123221	9.46846e-08	0.588929	0.570976	0.579962	0.000746802	3.34586e-15	1.59749e-06
Wuhan-Hu-1	nsp3	7431	3.941	2.7438	3.72562	0.00719525	0.737997	0.608771	0.741605	0.0343273	7.0076e-42	0.766966	0.000253677		Tor2	N-ORF/3'UTR	29240	11.217	6.24535	4.35728	0.000826093	1.20026e-14	0.137511	0.0961351	0.186852	3.0918e-07	1.9841e-23	9.58449e-13
Wuhan-Hu-1	nsp3	7432	4.548	2.75895	4.38569	0.000518943	0.737997	0.608771	0.741605	0.0343273	0.716175	0.766966	0.000253677		Tor2	N-ORF/3'UTR	29241	8.186	6.1544	3.11809	0.0449823	2.52887e-09	0.137511	0.180094	0.486458	1.01546e-07	1.99293e-14	1.59749e-06
Wuhan-Hu-1	nsp3	7433	4.851	2.80445	4.71518	0.000121475	0.1567	0.608771	0.741605	0.000864152	0.716175	0.766966	0.000253677		Tor2	N-ORF/3'UTR	29242	10.914	5.88155	4.2334	0.00134081	0.0178776	0.588929	0.570976	0.579962	0.000122282	2.47249e-11	0.59735
Wuhan-Hu-1	nsp3	7434	4.548	2.8348	4.38569	0.000518943	0.0412994	0.608771	0.741605	0.000864152	0.716175	0.766966	0.00280963		Tor2	N-ORF/3'UTR	29243	12.43	5.4268	4.8532	0.000110079	0.117158	0.532735	0.570976	0.579962	0.00161527	1.81075e-05	0.59735
Wuhan-Hu-1	nsp3	7435	4.851	2.84995	4.71518	0.000121475	0.0412994	0.608771	0.741605	0.418336	0.624737	0.766966	0.000253677		Tor2	N-ORF/3'UTR	29244	10.611	5.4268	4.10952	0.00179625	0.536943	0.588929	0.570976	0.579962	0.109496	3.54846e-07	0.59735
Wuhan-Hu-1	nsp3	7436	4.244	2.8348	4.05511	0.00203049	0.0412994	0.608771	0.741605	0.153548	0.624737	0.766966	0.679366		Tor2	N-ORF/3'UTR	29245	10.308	5.4268	3.98565	0.00261335	0.252695	0.588929	0.570976	0.579962	0.176024	0.000192765	0.59735
Wuhan-Hu-1	nsp3	7437	3.638	2.759	3.39613	0.0216736	0.1567	0.608771	0.741605	0.418336	0.624737	0.766966	0.679366		Tor2	N-ORF/3'UTR	29246	9.702	5.4268	3.73789	0.00560491	0.252695	0.588929	0.570976	0.579962	0.304764	0.0113292	0.59735
Wuhan-Hu-1	nsp3	7819	4.244	2.15255	4.05511	0.00203049	0.00115017	0.608771	4.02366e-18	1.6419e-24	0.104367	3.96574e-28	1.17524e-21		Tor2	N-ORF/3'UTR	29247	9.398	5.4268	3.6136	0.00820854	0.252695	0.588929	0.570976	0.579962	0.176024	0.0597648	0.59735
Wuhan-Hu-1	nsp3	7820	3.941	2.1222	3.72562	0.00719525	0.00807265	0.608771	4.02366e-18	5.80724e-27	0.0342933	1.32743e-30	1.25282e-26		Tor2	N-ORF/3'UTR	29248	9.095	5.44195	3.48973	0.0123221	0.623203	0.588929	0.570976	0.579962	0.598528	0.0597648	0.59735
Wuhan-Hu-1	nsp3	7821	3.638	2.09185	3.39613	0.0216736	0.00115017	0.608771	2.61883e-22	2.12583e-41	0.00201721	2.07272e-29	5.37212e-32		Tor2	N-ORF/3'UTR	29672	9.702	4.9113	3.73789	0.00560491	0.000217307	0.423191	0.570976	0.579962	0.176024	0.472287	0.59735
Wuhan-Hu-1	nsp3	7822	3.638	2.04635	3.39613	0.0216736	0.00115017	0.608771	2.61883e-22	1.9405e-38	0.00201721	3.96574e-28	5.37212e-32		Tor2	N-ORF/3'UTR	29673	10.005	4.92645	3.86177	0.00399131	0.00235435	0.532735	0.570976	0.579962	0.479656	0.472287	0.59735
Wuhan-Hu-1	nsp3	7823	3.638	1.97055	3.39613	0.0216736	0.00807265	0.608771	4.02366e-18	1.79456e-32	0.000347931	2.15132e-33	5.37212e-32		Tor2	N-ORF/3'UTR	29674	10.308	4.9416	3.98565	0.00261335	0.00235435	0.270321	0.570976	0.579962	0.109496	0.267369	0.59735
Wuhan-Hu-1	S-ORF	21570	10.005	7.92805	3.18437	0.046205	8.07241e-12	0.626622	5.02505e-07	9.57619e-17	3.07376e-10	7.00871e-19	3.13236e-05		Tor2	N-ORF/3'UTR	29675	10.611	4.9416	4.10952	0.00179625	0.00235435	0.270321	0.570976	0.579962	0.109496	0.472287	0.59735
Wuhan-Hu-1	S-ORF	21571	12.127	8.4283	3.92183	0.00342724	8.80394e-18	0.00079	6.06523e-14	9.57619e-17	8.34786e-19	1.53612e-20	3.56587e-06		Tor2	N-ORF/3'UTR	29676	9.702	4.9416	3.73789	0.00560491	0.000776111	0.532735	0.570976	0.579962	0.176024	0.676784	0.59735
Wuhan-Hu-1	S-ORF	21572	13.037	8.88305	4.23809	0.000979088	5.30802e-20	0.00079	8.09137e-10	6.63176e-13	8.34786e-19	7.67988e-23	3.54612e-16		Tor2	N-ORF/3'UTR	29677	9.398	4.88095	3.6136	0.00820854	0.0178776	0.588929	0.570976	0.579962	0.479656	0.676784	0.59735
Wuhan-Hu-1	S-ORF	21573	13.946	8.9437	4.554	0.000233926	5.26506e-24	7.60681e-05	2.13994e-11	9.13462e-16	9.08612e-21	1.46659e-23	3.58692e-21		Tor2	N-ORF/3'UTR	29678	9.398	4.79	3.6136	0.00820854	0.0178776	0.588929	0.570976	0.579962	0.479656	0.676784	0.59735
Wuhan-Hu-1	S-ORF	21574	14.249	8.97405	4.6593	0.000147888	1.2213e-25	5.07052e-06	2.13994e-11	9.13462e-16	9.27713e-20	1.53612e-20	3.58692e-21		Tor2	N-ORF/3'UTR	29726	11.521	5.1086	4.48157	0.000549329	8.14572e-14	0.00204818	0.00175865	1.06059e-05	4.82755e-05	1.28831e-18	0.59735
Wuhan-Hu-1	S-ORF	21575	15.462	8.9437	5.08086	1.99454e-05	2.2914e-27	3.22946e-09	9.95622e-17	2.15666e-24	6.33576e-24	1.53612e-20	1.95682e-19		Tor2	N-ORF/3'UTR	29727	11.521	5.0631	4.48157	0.000549329	8.14572e-14	0.00204818	0.00204449	1.06059e-05	4.82755e-05	7.42795e-18	0.59735
Wuhan-Hu-1	S-ORF	21576	15.765	8.8982	5.18616	1.24317e-05	8.10076e-25	3.07452e-08	8.5773e-16	5.03644e-22	6.33576e-24	7.00871e-19	3.58692e-21		Tor2	N-ORF/3'UTR	29728	11.217	5.0176	4.35728	0.000826093	8.14572e-14	0.00145363	0.00204449	1.06059e-05	4.82755e-05	7.42795e-18	0.59735
Wuhan-Hu-1	S-ORF	21577	13.946	8.77695	4.554	0.000233926	3.52417e-10	2.61481e-07	3.5132e-12	9.57619e-17	9.08612e-21	2.93295e-17	1.18421e-14		Tor2	N-ORF/3'UTR	29729	10.308	4.9721	3.98565	0.00261335	8.14572e-14	0.00145363	0.00204449	1.06059e-05	4.82755e-05	5.6298e-17	0.59735
Wuhan-Hu-1	S-ORF	21579	12.733	8.21605	4.13244	0.00145942	0.00159379	0.000375472	2.11294e-06	8.12526e-14	0.000964697	0.042198	3.81819e-07		Tor2	N-ORF/3'UTR	29730	10.611	4.8963	4.10952	0.00179625	8.14572e-14	0.00204818	0.00175865	1.06059e-05	4.82755e-05	1.99293e-14	0.59735
Wuhan-Hu-1	S-ORF	21580	11.824	7.7158	3.81653	0.00497379	0.00727453	0.00167467	3.11038e-05	8.12526e-14	0.000964697	0.727432	0.0367737		Tor2	N-ORF/3'UTR	29731	10.611	4.8205	4.10952	0.00179625	6.71623e-12	0.00997561	0.00204449	6.30022e-05	4.82755e-05	1.17681e-13	0.59735
Wuhan-Hu-1	S-ORF	21581	10.005	7.10945	3.18437	0.046205	0.16001	0.068919	0.00300886	1.54476e-06	0.160142	0.727432	0.649673		Tor2	N-ORF/3'UTR	29732	10.005	4.7447	3.86177	0.00399131	5.24358e-11	0.015692	0.00716976	0.000189432	0.00161527	1.17681e-13	0.59735
Wuhan-Hu-1	S-ORF	22163	12.733	11.7632	4.13244	0.00145942	0.0274445	0.068919	8.12016e-06	0.0243995	0.000338628	0.000148181	0.135318		Tor2	N-ORF/3'UTR	29733	9.702	4.6689	3.73789	0.00560491	2.52887e-09	0.137511	0.0102581	0.00246231	0.0353183	2.47249e-11	0.59735
Wuhan-Hu-1	S-ORF	22164	16.978	11.9906	5.60772	1.45104e-06	0.000137212	0.000167751	2.28333e-08	3.34425e-07	1.36438e-12	2.49234e-06	3.13236e-05
Wuhan-Hu-1	S-ORF	22165	21.525	12.0816	7.18795	8.37929e-11	5.94685e-05	5.07052e-06	8.5773e-16	1.27845e-18	2.51201e-27	1.79394e-08	7.881e-38
Wuhan-Hu-1	S-ORF	22166	23.648	12.0663	7.92576	3.93928e-13	3.89283e-07	1.03353e-09	7.56156e-20	1.31398e-25	3.70868e-36	3.80146e-12	4.0015e-40
Wuhan-Hu-1	S-ORF	22167	26.073	12.0208	8.76853	3.84352e-16	3.52417e-10	3.61073e-25	2.06612e-26	6.9894e-31	5.56346e-40	8.6146e-13	4.89854e-53
Wuhan-Hu-1	S-ORF	22168	25.467	11.9754	8.55793	2.19606e-15	1.06696e-10	1.24528e-27	2.94952e-25	7.37708e-32	3.70868e-36	3.80146e-12	4.89854e-53
Wuhan-Hu-1	S-ORF	22169	21.525	11.9147	7.18795	8.37929e-11	4.13953e-09	1.24528e-27	3.18775e-23	6.9894e-31	1.52211e-33	1.62903e-11	4.0015e-40
Wuhan-Hu-1	S-ORF	22170	20.919	11.7328	6.97734	3.19361e-10	1.3414e-07	5.77182e-26	3.18775e-23	1.38451e-29	2.60546e-32	1.62903e-11	4.0015e-40
Wuhan-Hu-1	S-ORF	22171	17.281	11.3386	5.71302	8.48402e-07	0.000754179	1.39944e-17	6.06523e-14	3.38362e-23	9.08612e-21	1.21922e-09	7.881e-38
Wuhan-Hu-1	S-ORF	22172	14.552	10.9445	4.7646	9.04035e-05	0.0274445	1.39724e-15	2.13994e-11	9.57619e-17	2.15236e-13	0.000927367	7.17343e-29
Wuhan-Hu-1	S-ORF	22391	10.005	7.7917	3.18437	0.046205	0.622836	0.626622	0.414202	0.516327	0.00266788	0.727432	0.0084263
Wuhan-Hu-1	S-ORF	22392	10.005	8.11	3.18437	0.046205	0.622836	0.626622	0.414202	0.263358	0.00655591	0.727432	0.00152319
Wuhan-Hu-1	S-ORF	22393	10.308	8.36765	3.28967	0.0354968	0.622836	0.626622	0.665735	0.263358	0.00655591	0.727432	0.000240325
Wuhan-Hu-1	S-ORF	22394	12.733	8.4889	4.13244	0.00145942	0.269325	0.531186	0.414202	0.263358	2.53742e-06	0.139487	1.63795e-10
Wuhan-Hu-1	S-ORF	22395	14.856	8.57985	4.87025	5.60509e-05	0.0145844	0.0228236	0.102928	0.061357	9.51952e-06	0.00210747	3.35346e-13
Wuhan-Hu-1	S-ORF	22396	15.462	8.57985	5.08086	1.99454e-05	0.00159379	0.00715214	0.00777788	0.0243995	3.27936e-05	0.000372636	3.54612e-16
Wuhan-Hu-1	S-ORF	22397	15.765	8.5344	5.18616	1.24317e-05	0.0518549	0.0228236	0.000358099	0.132574	2.53742e-06	7.24494e-06	8.05028e-12
Wuhan-Hu-1	S-ORF	22398	11.824	8.4586	3.81653	0.00497379	0.269325	0.0228236	0.00103113	0.132574	6.81314e-07	7.24494e-06	4.10832e-08
Wuhan-Hu-1	S-ORF	22399	11.824	8.2767	3.81653	0.00497379	0.16001	0.0228236	0.00777788	0.00342413	1.62305e-07	1.96962e-05	4.10832e-08
Wuhan-Hu-1	S-ORF	22400	10.611	7.89775	3.39497	0.0247476	0.0923548	0.013495	0.00777788	0.0243995	1.62305e-07	1.96962e-05	3.56587e-06
Wuhan-Hu-1	S-ORF	22401	10.005	7.45815	3.18437	0.046205	0.0923548	0.013495	0.00300886	0.0243995	2.53742e-06	1.96962e-05	3.56587e-06
Wuhan-Hu-1	S-ORF	23341	22.132	9.6411	7.3989	2.18674e-11	1.09556e-56	9.71391e-71	9.77409e-30	1.04006e-19	0.653635	0.727432	0.649673
Wuhan-Hu-1	S-ORF	23342	21.525	9.58045	7.18795	8.37929e-11	1.09556e-56	9.71391e-71	7.0922e-29	1.47545e-17	0.653635	0.727432	0.649673
Wuhan-Hu-1	S-ORF	23343	20.919	9.50465	6.97734	3.19361e-10	1.09556e-56	1.60002e-50	7.0922e-29	9.57619e-17	0.653635	0.727432	0.649673
Wuhan-Hu-1	S-ORF	23344	16.978	9.4137	5.60772	1.45104e-06	1.09556e-56	1.39491e-49	2.44675e-24	9.57619e-17	0.653635	0.727432	0.649673
Wuhan-Hu-1	S-ORF	23345	16.675	9.11055	5.50241	2.30939e-06	1.67398e-57	1.22899e-48	2.44675e-24	9.57619e-17	0.653635	0.727432	0.649673
Wuhan-Hu-1	S-ORF	23346	16.675	8.7922	5.50241	2.30939e-06	1.67398e-57	1.22899e-48	2.44675e-24	9.57619e-17	0.653635	0.727432	0.649673
Wuhan-Hu-1	S-ORF	23347	16.675	8.4587	5.50241	2.30939e-06	1.78399e-55	1.22899e-48	2.44675e-24	9.57619e-17	0.653635	0.727432	0.649673
Wuhan-Hu-1	S-ORF	23348	16.675	8.14035	5.50241	2.30939e-06	2.8523e-54	1.39491e-49	2.44675e-24	9.13462e-16	0.653635	0.727432	0.649673
Wuhan-Hu-1	S-ORF	23918	14.552	20.1004	4.7646	9.04035e-05	0.622836	0.626622	0.665735	0.657929	0.653635	0.727432	0.649673
Wuhan-Hu-1	S-ORF	23919	15.159	20.4187	4.97555	3.36033e-05	0.622836	0.626622	0.665735	0.657929	0.653635	0.727432	0.649673
Wuhan-Hu-1	S-ORF	23920	15.462	20.7219	5.08086	1.99454e-05	0.622836	0.626622	0.665735	0.657929	0.653635	0.727432	0.649673
Wuhan-Hu-1	S-ORF	23921	43.96	20.7674	14.9849	2.93739e-48	0.622836	0.626622	0.665735	0.657929	0.653635	0.727432	0.649673
Wuhan-Hu-1	S-ORF	23922	44.263	20.7977	15.0902	7.18503e-49	0.622836	0.626622	0.665735	0.657929	0.653635	0.727432	0.649673
Wuhan-Hu-1	S-ORF	23923	49.114	20.8432	16.776	1.74568e-60	0.622836	0.626622	0.665735	0.657929	0.653635	0.727432	0.649673
Wuhan-Hu-1	S-ORF	23924	49.417	20.8735	16.8813	3.93179e-61	0.622836	0.626622	0.665735	0.657929	0.653635	0.727432	0.649673
Wuhan-Hu-1	S-ORF	23925	50.024	20.919	17.0923	1.61833e-62	0.622836	0.626622	0.665735	0.657929	0.653635	0.727432	0.649673
Wuhan-Hu-1	S-ORF	23926	50.024	20.9645	17.0923	1.61833e-62	0.622836	0.626622	0.665735	0.657929	0.653635	0.727432	0.649673
Wuhan-Hu-1	S-ORF	23927	35.168	20.9948	11.9293	2.27208e-30	0.622836	0.626622	0.665735	0.657929	0.653635	0.727432	0.649673
Wuhan-Hu-1	S-ORF	23928	34.865	20.2975	11.824	7.00453e-30	0.622836	0.626622	0.665735	0.657929	0.653635	0.727432	0.649673
Wuhan-Hu-1	S-ORF	24872	10.005	8.8981	3.18437	0.046205	0.622836	0.626622	0.665735	0.657929	0.653635	0.727432	0.649673
Wuhan-Hu-1	S-ORF	24873	18.797	8.95875	6.23988	3.48685e-08	0.622836	0.626622	0.665735	0.657929	0.653635	0.727432	0.649673
Wuhan-Hu-1	S-ORF	24874	19.1	9.0194	6.34518	1.84588e-08	0.622836	0.626622	0.665735	0.657929	0.653635	0.727432	0.649673
Wuhan-Hu-1	S-ORF	24875	19.706	9.08005	6.55579	4.80784e-09	0.622836	0.626622	0.665735	0.657929	0.653635	0.727432	0.649673
Wuhan-Hu-1	S-ORF	24876	19.706	9.12555	6.55579	4.80784e-09	0.622836	0.626622	0.665735	0.657929	0.653635	0.727432	0.649673
Wuhan-Hu-1	S-ORF	24877	19.706	9.1559	6.55579	4.80784e-09	0.622836	0.626622	0.665735	0.657929	0.653635	0.727432	0.649673
Wuhan-Hu-1	S-ORF	24878	20.01	9.1559	6.66144	2.72733e-09	0.622836	0.626622	0.665735	0.657929	0.653635	0.727432	0.649673
Wuhan-Hu-1	S-ORF	24879	20.919	9.1559	6.97734	3.19361e-10	0.622836	0.626622	0.665735	0.657929	0.653635	0.727432	0.649673
Wuhan-Hu-1	S-ORF	24880	12.43	9.1559	4.02714	0.00224783	0.622836	0.626622	0.665735	0.657929	0.653635	0.727432	0.649673
Wuhan-Hu-1	E-ORF	26300	3.335	2.25855	3.01487	0.0366357	0.0150661	0.00548377	0.0357975	0.00982025	0.0190164	0.00664493	0.178195
Wuhan-Hu-1	E-ORF	26301	5.457	2.25855	5.16745	4.50894e-06	4.52964e-05	0.00114454	0.00017726	1.33497e-05	9.54427e-05	0.000152507	0.000239618
Wuhan-Hu-1	E-ORF	26302	5.457	2.25855	5.16745	4.50894e-06	4.52964e-05	0.00114454	0.00017726	1.33497e-05	9.54427e-05	7.0633e-05	0.000239618
Wuhan-Hu-1	E-ORF	26303	5.457	2.25855	5.16745	4.50894e-06	4.52964e-05	0.00114454	0.00017726	1.33497e-05	2.82891e-05	7.0633e-05	1.6021e-05
Wuhan-Hu-1	E-ORF	26304	5.457	2.25855	5.16745	4.50894e-06	4.52964e-05	0.000292449	0.00017726	1.33497e-05	2.82891e-05	3.69625e-05	1.6021e-05
Wuhan-Hu-1	E-ORF	26305	5.457	2.25855	5.16745	4.50894e-06	2.16572e-05	0.000292449	0.00017726	1.33497e-05	2.82891e-05	3.69625e-05	1.6021e-05
Wuhan-Hu-1	E-ORF	26306	5.457	2.25855	5.16745	4.50894e-06	2.16572e-05	0.000292449	0.00017726	5.57095e-05	2.82891e-05	3.29965e-05	1.6021e-05
Wuhan-Hu-1	E-ORF	26307	3.638	2.25855	3.32223	0.0145432	0.00451383	0.31454	0.348628	0.00982025	0.0402412	0.000152507	0.000239618
Wuhan-Hu-1	N-ORF/3'UTR	29362	29.408	12.3998	12.3465	6.90688e-33	4.18688e-18	1.3016e-29	4.43947e-15	0.000503926	4.25163e-32	0.697886	0.607314
Wuhan-Hu-1	N-ORF/3'UTR	29363	30.014	12.4301	12.6057	8.00808e-34	3.29245e-20	8.2497e-31	2.94755e-40	3.17758e-38	4.25163e-32	0.697886	0.607314
Wuhan-Hu-1	N-ORF/3'UTR	29364	29.408	12.4452	12.3465	6.90688e-33	3.29245e-20	8.2497e-31	2.94755e-40	7.8288e-38	4.25163e-32	0.697886	0.607314
Wuhan-Hu-1	N-ORF/3'UTR	29365	29.711	12.4452	12.4761	2.0538e-33	3.05879e-19	4.63381e-31	1.37053e-40	1.90204e-37	2.38152e-32	0.697886	0.607314
Wuhan-Hu-1	N-ORF/3'UTR	29366	30.014	12.4301	12.6057	8.00808e-34	3.05879e-19	4.63381e-31	1.37053e-40	1.90204e-37	4.25163e-32	0.697886	0.607314
Wuhan-Hu-1	N-ORF/3'UTR	29367	29.711	12.4301	12.4761	2.0538e-33	5.87369e-16	8.2497e-31	4.2052e-39	3.44502e-36	4.25163e-32	0.697886	0.607314
Wuhan-Hu-1	N-ORF/3'UTR	29368	28.802	12.4301	12.0874	1.25384e-31	4.68328e-17	1.174e-26	8.41791e-37	5.482e-33	4.25163e-32	0.697886	0.607314
Wuhan-Hu-1	N-ORF/3'UTR	29369	28.802	12.4149	12.0874	1.25384e-31	4.68328e-17	1.174e-26	8.41791e-37	2.04157e-32	4.46042e-31	0.697886	0.607314
Wuhan-Hu-1	N-ORF/3'UTR	29815	9.702	4.9113	3.92058	0.00342823	9.77995e-05	0.580668	0.568661	0.581454	0.201473	0.308938	0.607314
Wuhan-Hu-1	N-ORF/3'UTR	29816	10.005	4.92645	4.05014	0.00231762	0.00128506	0.592592	0.568661	0.581454	0.462007	0.308938	0.607314
Wuhan-Hu-1	N-ORF/3'UTR	29817	10.308	4.9416	4.1797	0.00148684	0.00128506	0.384585	0.568661	0.581454	0.116154	0.192803	0.607314
Wuhan-Hu-1	N-ORF/3'UTR	29818	10.611	4.9416	4.30926	0.000953573	0.00128506	0.384585	0.568661	0.581454	0.116154	0.308938	0.607314
Wuhan-Hu-1	N-ORF/3'UTR	29819	9.702	4.9416	3.92058	0.00342823	0.000388479	0.592592	0.568661	0.581454	0.201473	0.688177	0.607314
Wuhan-Hu-1	N-ORF/3'UTR	29820	9.398	4.88095	3.7906	0.00532532	0.0119355	0.592592	0.568661	0.581454	0.462007	0.697886	0.607314
Wuhan-Hu-1	N-ORF/3'UTR	29821	9.398	4.79	3.7906	0.00532532	0.0119355	0.592592	0.568661	0.581454	0.462007	0.697886	0.607314
Wuhan-Hu-1	N-ORF/3'UTR	29869	11.521	5.1086	4.69836	0.000213743	4.71764e-15	0.00466898	0.00146962	9.55107e-06	2.6985e-05	1.90051e-17	0.607314
Wuhan-Hu-1	N-ORF/3'UTR	29870	11.521	5.0631	4.69836	0.000213743	4.71764e-15	0.00466898	0.0017215	9.55107e-06	2.6985e-05	8.27556e-17	0.607314
Wuhan-Hu-1	N-ORF/3'UTR	29871	11.217	5.0176	4.56837	0.000364176	4.71764e-15	0.00325105	0.0017215	9.55107e-06	2.6985e-05	8.27556e-17	0.607314
Wuhan-Hu-1	N-ORF/3'UTR	29872	10.308	4.9721	4.1797	0.00148684	4.71764e-15	0.00325105	0.0017215	9.55107e-06	2.6985e-05	5.46816e-16	0.607314
Wuhan-Hu-1	N-ORF/3'UTR	29873	10.611	4.8963	4.30926	0.000953573	4.71764e-15	0.00466898	0.00146962	9.55107e-06	2.6985e-05	1.83602e-13	0.607314
Wuhan-Hu-1	N-ORF/3'UTR	29874	10.611	4.8205	4.30926	0.000953573	5.78773e-13	0.0188353	0.0017215	5.75494e-05	2.6985e-05	9.10381e-13	0.607314
Wuhan-Hu-1	N-ORF/3'UTR	29875	10.005	4.7447	4.05014	0.00231762	5.43956e-12	0.028339	0.00616986	0.000174584	0.00130329	9.10381e-13	0.607314
Wuhan-Hu-1	N-ORF/3'UTR	29876	9.702	4.6689	3.92058	0.00342823	3.95347e-10	0.209951	0.0088887	0.00231562	0.0334032	1.68483e-10	0.607314
